# Supplementary material for: Species identification and molecular typing of human Brucella isolates from Kuwait
Source: PLoS One. 2017 Aug 11;12(8):e0182111. doi: 10.1371/journal.pone.0182111 (PMC5553756; doi:10.1371/journal.pone.0182111)
Supplement: S1 Table — (XLSX) [file pone.0182111.s004.xlsx]

## Sheet: export
Strain id	Host	Country	Sequence Length	Topmost Match in RDP database	Sab	Similarity	Fasta Sequence
BRU001	Human	Kuwait	424	Brucella melitensis biovar Suis; 1997003632; AY513506	1	98.54	agysgctggcggcaggcttamacatgcaagtcgagcgccccgmaaggggagcgscmgacgggtgagtaacgcgtgggaacgtaccatttgctacggaataactcagggaaacttgtgctaataccgtatgtgcccttcgggggaaagatttatcggcaaatgatcggcccgcgttggattagctagttggtggggtaaaggctcaccaaggcgacgatccatagctggtctgagaggatgatcagccacactgggactgagacacggcccagactcctacgggaggcagcagtggggaatattggacaatgggcgcaagcctgatccagccatgccgcgtgagtgatgaaggccctagggttgtaaagctctttcaccggtgaagataatgacggtaac…
BRU002	Human	Kuwait	442	Brucella melitensis 2308; AM040264	0.9878	98.8667	cgctgstgcggcrgcttamacatgcaagtcgrcgccccgcaggggagcggcagacgggtgagtaacgcgtgggaacgtaccatttgctacggaataactcagggaaacttgtgctaataccgtatgtgcccttcgggggaaagatttatcggcaaatgatcggcccgcgttggattagctagttggtggggtaaaggctcaccaaggcgacgatccatagctggtctgagaggatgatcagccacactgggactgagacacggcccagactcctacgggaggcagcagtggggaatattggacaatgggcgcaagcctgatccagccatgccgcgtgagtgatgaaggccctagggttgtaaagctctttcaccggtgaagataatgacggtaaccgga…
BRU003	Human	Kuwait	447	Brucella melitensis 16M; AE009462	0.9801	95.7533	ttggagagtttgatcctggctcagaacgaacgctggcggcaggcttaacacatgcaagtcgagcgccccgcaaggggagcggcagacgggtgagtaacgcgtgggaacgtaccatttgctacggaataactcagggaaacttgtgctaataccgtatgtgcccttcgggggaaagatttatcggcaaatgatcggcccgcgttggattagctagttggtggggtaaaggctcaccaaggcgacgatccatagctggtctgagaggatgatcagccacactgggactgagacacggcccagactcctacgggaggcagcagtggggaatattggacaatgggcgcaagcctgatccagccatgccgcgtgagtgatgaaggccctagggttgkaaagctc…
BRU004	Human	Kuwait	441	Brucella melitensis; A19; KF780869	0.97362	96.9533	cscygctgcggcrgcttacacatgcagtcgrcgccccgcaggggagcggcagacgggtgagtaacgcgtgggaacgtaccatttgctacggaataactcagggaaacttgtgctaataccgtatgtgcccttcgggggaaagatttatcggcaaatgatcggcccgcgttggattagctagttggtggggtaaaggctcaccaaggcgacgatccatagctggtctgagaggatgatcagccacactgggactgagacacggcccagactcctacgggaggcagcagtggggaatattggacaatgggcgcaagcctgatccagccatgccgcgtgagtgatgaaggccctagggttgtaaagctctttcaccggtgaagataatgacggtaaccggag…
BRU005	Human	Kuwait	445	Brucella melitensis 2308; AM040264	0.97921	98.54	cgcmgctggcggcaggcttaacacatgcaagtcgagcgccccgcaggggagcggcagacgggtgagtaacgcgtgggaacgtaccatttgctacggaataactcagggaaacttgtgctaataccgtatgtgcccttcgggggaaagatttatcggcaaatgatcggcccgcgttggattagctagttggtggggtaaaggctcaccaaggcgacgatccatagctggtctgagaggatgatcagccacactgggactgagacacggcccagactcctacgggaggcagcagtggggaatattggacaatgggcgcaagcctgatccagccatgccgcgtgagtgatgaaggccctagggttgtaaagctctttcaccggtgaagataatgacggtaac…
BRU006	Human	Kuwait	444	Brucella melitensis 2308; AM040264	0.97936	98.4267	cgccgctggcggcaggcttaacacatgcaagtcgagcgccccgcaggggagcggcagacgggtgagtaacgcgtgggaacgtaccatttgctacggaataactcagggaaacttgtgctaataccgtatgtgcccttcgggggaaagatttatcggcaaatgatcggcccgcgttggattagctagttggtggggtaaaggctcaccaaggcgacgatccatagctggtctgagaggatgatcagccacactgggactgagacacggcccagactcctacgggaggcagcagtggggaatattggacaatgggcgcaagcctgatccagccatgccgcgtgagtgatgaaggccctagggttgtaaagctctttcaccggtgaagataatgacggtaac…
BRU007	Human	Kuwait	446	Brucella melitensis biovar Suis; 1997003632; AY513506	0.98611	99.2133	cgccgctggcggcaggcttaacacatgcaagtcgagcgccccgcmggggagcggcagacgggtgagtaacgcgtgggaacgtaccatttgctacggaataactcagggaaacttgtgctaataccgtatgtgcccttcgggggaaagatttatcggcaaatgatcggcccgcgttggattagctagttggtggggtaaaggctcaccaaggcgacgatccatagctggtctgagaggatgatcagccacactgggactgagacacggcccagactcctacgggaggcagcagtggggaatattggacaatgggcgcaagcctgatccagccatgccgcgtgagtgatgaaggccctagggttgtaaagctctttcaccggtgaagataatgacggtaac…
BRU009	Human	Kuwait	448	Brucella melitensis 16M; AE009462	0.98321	96.6533	tttggarrarttgatcctggctcagaacgaacgctggcggcaggcttaacacatgcaagtcgagcgccccgcaaggggagcggcagacgggtgagtaacgcgtgggaacgtaccatttgctacggaataactcagggaaacttgtgctaataccgtatgtgcccttcgggggaaagatttatcggcaaatgatcggcccgcgttggattagctagttggtggggtaaaggctcaccaaggcgacgatccatagctggtctgagaggatgatcagccacactgggactgagacacggcccagactcctacgggaggcagcagtggggaatattggacaatgggcgcaagcctgatccagccatgccgcgtgagtgatgaaggccctagggttgtaaagct…
BRU010	Human	Kuwait	447	Brucella melitensis 2308; AM040264	0.97955	99.3333	ccgccgctggcggcaggcttaacacatgcaagtcgagcgccccgcaggggagcggcagacgggtgagtaacgcgtgggaacgtaccatttgctacggaataactcagggaaacttgtgctaataccgtatgtgcccttcgggggaaagatttatcggcaaatgatcggcccgcgttggattagctagttggtggggtaaaggctcaccaaggcgacgatccatagctggtctgagaggatgatcagccacactgggactgagacacggcccagactcctacgggaggcagcagtggggaatattggacaatgggcgcaagcctgatccagccatgccgcgtgagtgatgaaggccctagggttgtaaagctctttcaccggtgaagataatgacggtaa…
BRU014	Human	Kuwait	440	Brucella melitensis; A19; KF780869	0.96314	98.7067	cgcygctgcggcrgcttacacatgcagtcgrcgccccgcaggggagcsscagacgggtgagtaacgcgtgggaacgtaccatttgctacggaataactcagggaaacttgtgctaataccgtatgtgcccttcgggggaaagatttatcggcaaatgatcggcccgcgttggattagctagttggtggggtaaaggctcaccaaggcgacgatccatagctggtctgagaggatgatcagccacactgggactgagacacggcccagactcctacgggaggcagcagtggggaatattggacaatgggcgcaagcctgatccagccatgccgcgtgagtgatgaaggccctagggttgtaaagctctttcaccggtgaagataatgacggtaaccggag…
BRU015	Human	Kuwait	439	Brucella melitensis; A19; KF780869	0.96897	97.18	cgcgctgcggcrgcttacacatgcagtcgrcgccccgcaggggagcggcagacgggtgagtaacgcgtgggaacgtaccatttgctacggaataactcagggaaacttgtgctaataccgtatgtgcccttcgggggaaagatttatcggcaaatgatcggcccgcgttggattagctagttggtggggtaaaggctcaccaaggcgacgatccatagctggtctgagaggatgatcagccacactgggactgagacacggcccagactcctacgggaggcagcagtggggaatattggacaatgggcgcaagcctgatccagccatgccgcgtgagtgatgaaggccctagggttgtaaagctctttcaccggtgaagataatgacggtaaccggaga…
BRU016	Human	Kuwait	440	Brucella melitensis; A19; KF780869	0.9661	97.06	ccgcgctgcggcrgcttacacatgcagtcgrcgccccgcaggggagcsgcagacgggtgagtaacgcgtgggaacgtaccatttgctacggaataactcagggaaacttgtgctaataccgtatgtgcccttcgggggaaagatttatcggcaaatgatcggcccgcgttggattagctagttggtggggtaaaggctcaccaaggcgacgatccatagctggtctgagaggatgatcagccacactgggactgagacacggcccagactcctacgggaggcagcagtggggaatattggacaatgggcgcaagcctgatccagccatgccgcgtgagtgatgaaggccctagggttgtaaagctctttcaccggtgaagataatgacggtaaccggag…
BRU017	Human	Kuwait	438	Brucella melitensis; A19; KF780869	0.95923	96.2267	cgcgctgcggcrgcttacacatgcagtcgrcgccccgcaggggagcggcagacgggtgagtaacgcgtgggaacgtaccatttgctacggaataactcagggaaacttgtgctaataccgtatgtgcccttcgggggaaagatttatcggcaaatgatcggcccgcgttggattagctagttggtggggtaaaggctcaccaaggcgacgatccatagctggtctgagaggatgatcagccacactgggactgagacacggcccagactcctacgggaggcagcagtggggaatattggacaatgggcgcaagcctgatccagccatgccgcgtgagtgatgaaggccctagggttgtaaagctctttcaccggtgaagataatgacggtaaccggaga…
BRU018	Human	Kuwait	447	Brucella melitensis 16M; AE009462	0.97537	92.8467	tggagagtttgatcctggctcagaacgaacgctggcggcaggcttaacacatgcaagtcgagcgccccgcaaggggarmgrmaracgggtgagtaacgcgtgggaacgtaccatttgctacggaataactcagggaaacttgtgctaataccgtatgtgcccttcgggggaaagatttatcggcaaatgatcggcccgcgttggattagctagttggtggggtaaaggctcaccaaggcgacgatccatagctggtctgagaggatgatcagccacactgggactgagacacggcccagactcctacgggaggcagcagtggggaatattggacaatgggcgcaagcctgatccagccatgccgcgtgagtgatgaaggccctagggttgtaaagctct…
BRU020	Human	Kuwait	441	Brucella melitensis; A19; KF780869	0.94787	98.5867	cccscscctgcggcrgcttacacatgcagtcggcgccccgcaggggagcggcagagggtgagtaacgcgtgggaacgtaccatttgctacggaataactcagggaaacttgtgctaataccgtatgtgcccttcgggggaaagatttatcggcaaatgatcggcccgcgttggattagctagttggtggggtaaaggctcaccaaggcgacgatccatagctggtctgagaggatgatcagccacactgggactgagacacggcccagactcctacgggaggcagcagtggggaatattggacaatgggcgcaagcctgatccagccatgccgcgtgagtgatgaaggccctagggttgtaaagctctttcaccggtgaagataatgacggtaaccgga…
BRU022	Human	Kuwait	449	Brucella melitensis 16M; AE009462	0.96382	91.9867	ttggagagtttgatcctggctcagaacgaamgctggcggcaggcttaacacatgcaagtcgagcgcccmgmaargrragcggcagacgggtgagtaacgcgtgggaacgtaccatttgctacggaataactcagggaaacttgtgctaataccgtatgtgcccttcgggggaaagatttatcggcaaatgatcggcccgcgttggattagctagttggtggggtaaaggctcaccaaggcgacgatccatagctggtctgagaggatgatcagccacactgggactgagacacggcccagactcctacgggaggcagcagtggggaatattggacaatgggcgcaagcctgatccagccatgscgcgtgagtgatgaaggccctagggttgtaaagctc…
BRU023	Human	Kuwait	440	Brucella melitensis; A19; KF780869	0.95465	98.94	ccgcgctgcggcrgcttacacatgcagtcgrcgccccgcaggggagcggcagacgggtgagtaacgcgtgggaacgtaccatttgctacggaataactcagggaaacttgtgctaataccgtatgtgcccttcgggggaaagatttatcggcaaatgatcggcccgcgttggattagctagttggtggggtaaaggctcaccaaggcgacgatccatagctggtctgagaggatgatcagccacactgggactgagacacggcccagactcctacgggaggcagcagtggggaatattggacaatgggcgcaagcctgatccagccatgccgcgtgagtgatgaaggccctagggttgtaaagctctttcaccggtgaagataatgacggtaaccggag…
BRU024	Human	Kuwait	449	Brucella melitensis 16M; AE009462	0.98072	96.7667	ttkggagrargttgatcctggctcagaacgaacgctggcggcaggcttaacacatgcaagtcgagcgccccgcaaggggagcggcagacgggtgagtaacgcgtgggaacgtaccatttgctacggaataactcagggaaacttgtgctaataccgtatgtgcccttcgggggaaagatttatcggcaaatgatcggcccgcgttggattagctagttggtggggtaaaggctcaccaaggcgacgatccatagctggtctgagaggatgatcagccacactgggactgagacacggcccagactcctacgggaggcagcagtggggaatattggacaatgggcgcaagcctgatccagccatgccgcgtgagtgatgaaggccctagggttgtaaagc…
BRU025	Human	Kuwait	446	Brucella melitensis 2308; AM040264	0.98843	99.6667	cgcacgctggcggcaggcttaacacatgcaaktcgagcgccccgcaggggagcggcagacgggtgagtaacgcgtgggaacgtaccatttgctacggaataactcagggaaacttgtgctaataccgtatgtgcccttcgggggaaagatttatcggcaaatgatcggcccgcgttggattagctagttggtggggtaaaggctcaccaaggcgacgatccatagctggtctgagaggatgatcagccacactgggactgagacacggcccagactcctacgggaggcagcagtggggaatattggacaatgggcgcaagcctgatccagccatgccgcgtgagtgatgaaggccctagggttgtaaagctctttcaccggtgaagataatgacggtaa…
BRU028	Human	Kuwait	449	Brucella melitensis 16M; AE009462	0.9703	93.9867	tggagagtttgatcctggctcagaacgaacgctggcggcaggcttaacacatgcaagtcgagcgccccgcaaggggagcgacagacgggtgagtaacgcgtgggaacgtaccatttgctacggaataactcagggaaacttgtgctaataccgtatgtgcccttcgggggaaagatttatcggcaaatgatcggcccgcgttggattagctagttggtggggtaaaggctcaccaaggcgacgatccatagctggtctgagaggatgatcagccacactgggactgagacacggcccagactcctacgggaggcagcagtggggaatattggacaatgggcgcaagcctgatccagccakgccgcgtgagtgatgaaggccctagggttgtaaagctct…
BRU029	Human	Kuwait	445	Brucella melitensis 2308; AM040264	0.97921	98.54	cgcmgctggcggcaggcttaacacatgcaagtcgagcgccccgcaggggagcggcagacgggtgagtaacgcgtgggaacgtaccatttgctacggaataactcagggaaacttgtgctaataccgtatgtgcccttcgggggaaagatttatcggcaaatgatcggcccgcgttggattagctagttggtggggtaaaggctcaccaaggcgacgatccatagctggtctgagaggatgatcagccacactgggactgagacacggcccagactcctacgggaggcagcagtggggaatattggacaatgggcgcaagcctgatccagccatgccgcgtgagtgatgaaggccctagggttgtaaagctctttcaccggtgaagataatgacggtaac…
BRU030	Human	Kuwait	444	Brucella melitensis 16M; AE009462	0.90351	91.8933	ttgagagtttatccggctcagaacgaacgctggcggcaggcttaacacatgcaakcgagcgccccgcaaggggarcggcaracgggtgagtaacgcgtgggaacgtaccatttgctacggaataactcagggaaacttgtgctaataccgtatgtgccctcgggggaaagatttatcggcaaatgatcggcccgcgttggattagctarktkggtggggaaaggcccmccaagsgrcgramcamaacttgggttwgrggatgatcagccacactgggactgagacacggcccagactcctacgggaggcagcagtggggaatattggacaatgggcgcaagcctgatccagccakgccgcgtgagtgatgaaggccctagggttgtaaagctctttcac…
BRU031	Human	Kuwait	445	Brucella melitensis biovar Suis; 1997003632; AY513506	0.99762	98.9933	cgcmgctggcggcaggcttaacacatgcawgtcgagcgccccscaggggagcggcagacgggtgagtaacgcgtgggaacgtaccatttgctacggaataactcagggaaacttgtgctaataccgtatgtgcccttcgggggaaagatttatcggcaaatgatcggcccgcgttggattagctagttggtggggtaaaggctcaccaaggcgacgatccatagctggtctgagaggatgatcagccacactgggactgagacacggcccagactcctacgggaggcagcagtggggaatattggacaatgggcgcaagcctgatccagccatgccgcgtgagtgatgaaggccctagggttgtaaagctctttcaccggtgaagataatgacggtaac…
BRU032	Human	Kuwait	440	Brucella melitensis 2308; AM040264	0.97608	97.38	cscgctggcggcrgcttacacatgcagtcgrcgccccgcaggggagcggcagacgggtgagtaacgcgtgggaacgtaccatttgctacggaataactcagggaaacttgtgctaataccgtatgtgcccttcgggggaaagatttatcggcaaatgatcggcccgcgttggattagctagttggtggggtaaaggctcaccaaggcgacgatccatagctggtctgagaggatgatcagccacactgggactgagacacggcccagactcctacgggaggcagcagtggggaatattggacaatgggcgcaagcctgatccagccatgccgcgtgagtgatgaaggccctagggttgtaaagctctttcaccggtgaagataatgacggtaaccggag…
BRU034	Human	Kuwait	448	Brucella melitensis; DRDEBM0905; JF939175	0.96269	93.6267	ccccsacccgctggccggcrgcttacacatgsragggggcgcccgtwggggagcggcagacgggtgagtaacgcgtgssmwytktaccatttgctacggaataactcagggaaacttgtgctaataccgtatgtgcccttcgggggaaagatttatcggcaaatgatcggcccgcgttggattagctagttggtggggtaaaggctcaccaaggcgacgatccatagctggtctgagaggatgatcagccacactgggactgagacacggcccagactcctacgggaggcagcagtggggaatattggacaatgggcgcaagcctgatccagccatgccgcgtgagtgatgaaggccctagggttgtaaagctctttcaccggtgaagataatgacggt…
BRU038	Human	Kuwait	450	Brucella melitensis 16M; AE009462	0.95443	95.3267	tggagagtttgatcctggctcagaacgaacgctggcggcaggcttaacacatgcaagtcgagcgccccgcaaggggagcggcagacgggtgagtaacgcgtgggaacgtaccatttgctacggaataactcagggaaacttgtgctaataccgtatgtgcccttcgggggaaagatttatcggcaaatgatcggcccgcgttggattagctagttggtggggtaaaggctcaccaaggcgacgatccatagctggtctgagaggatgatcagccacactgggactgagacacggcccagactcctacgggaggcagcagtggggaataktggacaatgggcgcaagcctgatccagccatgccgsgtrrgtgatgaagkccctagggttgtaaagctct…
BRU039	Human	Kuwait	445	Brucella melitensis biovar Suis; 1997003632; AY513506	0.96437	96.5133	tgccgctcgcggcaggcttacacatgcaagtcgagcgccyygcaggggagcggcagacgggtgagtaacgcgtgggaacgtaccatttgctacggaataactcagggaaacttgtgctaataccgtatgtgcccttcgggggaaagatttatcggcaaatgatcggcccgcgttggattagctagttggtggggtaaaggctcaccaaggcgacgatccatagctggtctgagaggatgatcagccacactgggactgagacacggcccagactcctacgggaggcagcagtggggaatattggacaatgggcgcaagcctgatccagccatgccgcgtgagtgatgaaggccctagggttgtaaagctctttcaccggtgaagataatgacggtaacc…
BRU041	Human	Kuwait	449	Brucella melitensis 16M; AE009462	0.98325	96.5533	ttkggarrarttgatcctggctcagaacgaacgctggcggcaggcttaacacatgcaagtcgagcgccccgcaaggggagcggcagacgggtgagtaacgcgtgggaacgtaccatttgctacggaataactcagggaaacttgtgctaataccgtatgtgcccttcgggggaaagatttatcggcaaatgatcggcccgcgttggattagctagttggtggggtaaaggctcaccaaggcgacgatccatagctggtctgagaggatgatcagccacactgggactgagacacggcccagactcctacgggaggcagcagtggggaatattggacaatgggcgcaagccwgatccagccatgccgcgtgagtgatgaaggccctagggttgtaaagct…
BRU042	Human	Kuwait	435	Brucella melitensis; BER; CP007682	0.82759	91.2	ttkgrraarrgtatcctggctcagaacgaacgctggcggcaggcttaacacatgcaagtcgagcgccccgcaaggggagcggcagacgggtgagtaacgcgtgggaacgtaccatttgctacggaataactcagggaaacttgtgctaataccgtatgtgccctcgggggaaagatttatcggcaaatgatcggcccgcgttggattagctagttggtggggtaaaggytcaccaaggcgacgatccatagcwggtcgagaggatgatcagccacacwgggactagacacggcccagactcctacgggaggcagcatggggaatattggacaatgggcgckagccgatccagccktgccgctgagtgagaaggcccagggtttaaagtctttcaccggt…
BRU043	Human	Kuwait	449	Brucella melitensis; BER; CP007682	0.84478	93.6667	tttkrraaaawtgtcctggctcagaacgaacgctggcggcaggcttaacacatgcaagtcgagcgccccgcaaggggagcggcagacgggwgagtaacgcgtgggaacgtaccatttgctacggaataactcagggaaacwtgtgctaataccgtatgtgcyywtcgggggaaagatttatcggcaaatgatcggcccgcgttggattagctagttggtggggtaaaggcacaccaaggcgacgatccatagcwggtctagaggatgatcggccacacwgggactagacacggcccggactcwacgggaggcggcatggggaatattggackatgggcgckagctwgatccagccatgccgcgtgaagtgatgaaggcctagggttgtaaagccctwtc…
BRU048	Human	Kuwait	450	Brucella melitensis 16M; AE009462	0.98118	96.5533	ttkggaraaargtgatcctggctcagaacgaacgctggcggcaggcttaacacatgcaagtcgagcgccccgcaaggggagcggcagacgggtgagtaacgcgtgggaacgtaccatttgctacggaataactcagggaaacttgtgctaataccgtatgtgcccttcgggggaaagatttatcggcaaatgatcggcccgcgttggattagctagttggtggggtaaaggctcaccaaggcgacgatccatagctggtctgagaggatgatcagccacactgggactgagacacggcccagactcctacgggaggcagcagtggggaatattggacaatgggcgcaagcctgatccagccatgccgcgtgagtgatgaaggccctagggttgtaaagc…
BRU050	Human	Kuwait	449	Brucella melitensis 16M; AE009462	0.98118	96.44	ttkggaggargtgatcctggctcagaacgaacgctggcggcaggcttaacacatgcaagtcgagcgccccgcaaggggagcggcagacgggtgagtaacgcgtgggaacgtaccatttgctacggaataactcagggaaacttgtgctaataccgtatgtgcccttcgggggaaagatttatcggcaaatgatcggcccgcgttggattagctagttggtggggtaaaggctcaccaaggcgacgatccatagctggtctgagaggatgatcagccacactgggactgagacacggcccagactcctacgggaggcagcagtggggaatattggacaatgggcgcaagcctgatccagccatgccgcgtgagtgatgaaggccctagggttgtaaagct…
BRU059	Human	Kuwait	446	Brucella melitensis 16M; AE009462	0.96543	95.6333	ttggaragttgatcctggctcagaacgaacgctggsggcaggcttacacatgcaagtcgagcgcaccgcaaggggagcggcagacgggtgagtaacgcgtgggaacgtaccatttgctacggaataactcagggaaacttgtgctaataccgtatgtgcccttcgggggaaagatttatcggcaaatgatcggcccgcgttggattagctagttggtggggtaaaggctcaccaaggcgacgatccatagctggtctgagaggatgatcagccacactgggactgagacacggcccagactcctacgggaggcagcagtggggaatattggacaatgggcgcaagcctgatccagccatgccgcgtgagtgatgaaggccctagggttgtaaagctctt…
BRU060	Human	Kuwait	429	Brucella melitensis; BSP; CP008756	0.93399	80.2133	tgkrrrktkrwyckgsyymramgaacsykgcgcsaggytwmmmawkmaarwcrassscccscaagggasgcgcagmcgggtarkaacgsgtggaacgtacattgctacggaatactcagggaaacttgtgctaataccgtatgtgcccttcggggaaagatttatcggcaaatgatcggcccgcgttggattagctagttggkgggtaaaggctcaccaaggcgacgatccatagctggtctgagaggatgatcagccacactgggactgagacacggcccagactcctacgggaggcagcagtggggaatattggacaatgggcgcaagcctgatccagccatgccgcgtrartgatgaaggccctagggttgtaaagctctttcaccggkaagataa…
BRU062	Human	Kuwait	446	Brucella melitensis 16M; AE009462	0.99223	96.4133	tgkagagtttgatcctggctcagaacgaacgctggcggcaggcttaacacatgcaagtcgagmrmmmmrcaaggggagcggcagacgggtgagtaacgcgtgggaacgtaccatttgctacggaataactcagggaaacttgtgctaataccgtatgtgcccttcgggggaaagatttatcggcaaatgatcggcccgcgttggattagctagttggtggggtaaaggctcaccaaggcgacgatccatagctggtctgagaggatgatcagccacactgggactgagacacggcccagactcctacgggaggcagcagtggggaatattggacaatgggcgcaagcctgatccagccatgccgcgtgagtratgaaggccctagggttgtaaagstct…
BRU064	Human	Kuwait	448	Brucella melitensis 16M; AE009462	0.95714	95.4267	ttggagaatttgatcctggctcagaacgaacgctggcggcaggcttaacacatgcaagtcgagcgccccgcaaggggagcggcagacgggtgagtaacgcgtgggaacgtaccatttgctacggaataactcagggaaacttgtgctaataccgtatgtgcccttcgggggaaagatttatcggcaaatgatcggcccgcgttggattagctagttggtggggtaaaggctcaccaaggcgacgatccatagctggtctgagaggatgatcagccacactgggactgagacacggcccagactcctacgggaggcagcagtggggaatattggacaatgggcgcaagcctgatccagccatgccgcgtgagtgatgaaggccctagggttgtaaagctc…
BRU067	Human	Kuwait	450	Brucella melitensis biovar Suis; 1997003632; AY513506	0.89971	92.4133	cscgccgctgscggcaggcttaaacatgcaagtcgagcgcccwaaaaggggagtggcagacgggtgagtaacgcgtgggaacgtaaaaaawsaayacggaataactcagggaaacttgtgctaatwtaraawrwgcccttcgggggaaagatttatcggcaaatgatcggcccgcgttggattagctagttggtggggtaaaggctcaccaaggcgacgatccatagctggtctgagaggatgatcagccacactgggmctgagacacggcccagactcctacgggaggcagcagyggggaatattggacattgggcgcaagcctgayccagccatgccgcgtgagtgatgaaggccctaggsttgtaaagctctttcaycggtgaagataatgacggt…
BRU072	Human	Kuwait	433	Brucella melitensis; BSP; CP008756	0.88828	89.3333	ttkgarrgttkwtctkgctcaracgaacgctggcggcaggctaacmmatgcaagtmgagmgccccgcaagggagcggcagacggtgagtaacgcgkggaacgtaccattgctacggaataactcagggaaactgtgctaataccgtatgtgccctcggggaaagatttatcggcaaatgatcggcccgcgttggattagctagttggtggggtaaaggctcaccaaggcgacgatccatagctggtctgagaggatgatcagccacactgggactgagacacggcccagactcctacgggaggcagcagtggggaatattggacaatgggcgcaagcctgatccagccatgccgcgtgagtgatgaaggccctagggttgtaaagctcttcaccggkaa…
BRU078	Human	Kuwait	448	Brucella melitensis 16M; AE009462	0.98357	97.7667	tggagrartttgatcctggctcagaacgaacgctggcggcaggcttaacacatgcaagtcgagcgccccgcaaggggagcggcagacgggtgagtaacgcgtgggaacgtaccatttgctacggaataactcagggaaacttgtgctaataccgtatgtgcccttcgggggaaagatttatcggcaaatgatcggcccgcgttggattagctagttggtggggtaaaggctcaccaaggcgacgatccatagctggtctgagaggatgatcagccacactgggactgagacacggcccagactcctacgggaggcagcagtggggaatattggacaatgggcgcaagcctgatccagccatgccgcgtgagtgatgaaggccctagggttgtaaagctc…
BRU079	Human	Kuwait	450	Brucella melitensis 16M; AE009462	0.98818	97.22	ttkggagrartttgatcctggctcagaacgaacgctggcggcaggcttaacacatgcaagtcgagcgccccgcaaggggagcggcagacgggtgagtaacgcgtgggaacgtaccatttgctacggaataactcagggaaacttgtgctaataccgtatgtgcccttcgggggaaagatttatcggcaaatgatcggcccgcgttggattagctagttggtggggtaaaggctcaccaaggcgacgatccatagctggtctgagaggatgatcagccacactgggactgagacacggcccagactcctacgggaggcagcagtggggaatattggacaatgggcgcaagcctgatccagccatgccgcgtgagtgatgaaggccctagggttgtaaagc…
BRU080	Human	Kuwait	450	Brucella melitensis 16M; AE009462	0.98122	96.9933	ttkggagrargttgatcctggctcagaacgaacgctggcggcaggcttaacacatgcaagtcgagcgccccgcaaggggagcggcagacgggtgagtaacgcgtgggaacgtaccatttgctacggaataactcagggaaacttgtgctaataccgtatgtgcccttcgggggaaagatttatcggcaaatgatcggcccgcgttggattagctagttggtggggtaaaggctcaccaaggcgacgatccatagctggtctgagaggatgatcagccacactgggactgagacacggcccagactcctacgggaggcagcagtggggaatattggacaatgggcgcaagcctgatccagccatgccgcgtgagtgatgaaggccctagggttgtaaagc…
BRU081	Human	Kuwait	449	Brucella melitensis 16M; AE009462	0.98122	97.2133	tkggagrargttgatcctggctcagaacgaacgctggcggcaggcttaacacatgcaagtcgagcgccccgcaaggggagcggcagacgggtgagtaacgcgtgggaacgtaccatttgctacggaataactcagggaaacttgtgctaataccgtatgtgcccttcgggggaaagatttatcggcaaatgatcggcccgcgttggattagctagttggtggggtaaaggctcaccaaggcgacgatccatagctggtctgagaggatgatcagccacactgggactgagacacggcccagactcctacgggaggcagcagtggggaatattggacaatgggcgcaagcctgatccagccatgccgcgtgagtgatgaaggccctagggttgtaaagct…
BRU082	Human	Kuwait	449	Brucella melitensis 16M; AE009462	0.98321	96.9867	ttkggagrarkttgatcctggctcagaacgaacgctggcggcaggcttaacacatgcaagtcgagcgccccgcaaggggagcggcagacgggtgagtaacgcgtgggaacgtaccatttgctacggaataactcagggaaacttgtgctaataccgtatgtgcccttcgggggaaagatttatcggcaaatgatcggcccgcgttggattagctagttggtggggtaaaggctcaccaaggcgacgatccatagctggtctgagaggatgatcagccacactgggactgagacacggcccagactcctacgggaggcagcagtggggaatattggacaatgggcgcaagcctgatccagccatgccgcgtgagtgatgaaggccctagggttgtaaagc…
BRU083	Human	Kuwait	449	Brucella melitensis 16M; AE009462	0.98122	96.8867	ttkggagrrgttgatcctggctcagaacgaacgctggcggcaggcttaacacatgcaagtcgagcgccccgcaaggggagcggcagacgggtgagtaacgcgtgggaacgtaccatttgctacggaataactcagggaaacttgtgctaataccgtatgtgcccttcgggggaaagatttatcggcaaatgatcggcccgcgttggattagctagttggtggggtaaaggctcaccaaggcgacgatccatagctggtctgagaggatgatcagccacactgggactgagacacggcccagactcctacgggaggcagcagtggggaatattggacaatgggcgcaagcctgatccagccatgccgcgtgagtgatgaaggccctagggttgtaaagct…
BRU084	Human	Kuwait	445	Brucella melitensis 16M; AE009462	0.9202	94.4467	tggagagttgatcctggctcagaacgaacgctggcggcaggcttaacacatgcaagcgagcgccccgcaaggggagcggcagacgggtgagtaacgcgtgggaacgtaccattgctacggaataactcagggaaactgtgctaataccgtatgtgccctcgggggaaagatttatcggcaaatgatcggcccgcgttggattagctagttggtggggtaaaggctcaccaaggcgacgatccatagctggtctgagaggatgatcagccacactgggactgagacacggcccagactcctacgggaggcagcagtggggaatattggacaatgggcgcaagcctgatccagccatgccgcgtgagtgatgaaggccctagggttgtaaagctcttcacc…
BRU085	Human	Kuwait	432	Brucella melitensis 16M; AE009462	0.84615	89.9533	ttggagarttgatcctggctcagaacgaacgctggcggcaggcttaacacatgcaagcgagcgccccgcaaggggagcggcagacgggtgagtaacgcgtgggaacgtaccatttgctacggaataactcagggaaacttgtgctaataccgtatgtgccctcgggggaaagatttatcggcaaatgatcggcccgcgttggattagctagttggtggggtaaaggctcaccaaggcgacgatccatagctggtctgagaggatgatcagccacactgggactgagacacggcccagactcctacgggaggcagcagtggggaatatggacaatgggcgcaagcctatccagccatgccgcgtgagtataaggccctagggttaaagctcttcaccggg…
BRU087	Human	Kuwait	436	Brucella melitensis 16M; AE009462	0.9443	95.0733	tggararttgatcctggctcagaacgaacgctggcggcaggcttaacacatgcaagcgagcgccccgcaaggggagcggcagacgggtgagtaacgcgtgggaacgtaccattgctacggaataactcagggaaactgtgctaataccgtatgtgccctcgggggaaagatttatcggcaaatgatcggcccgcgttggattagctagttggtggggtaaaggctcaccaaggcgacgatccatagctggtctgagaggatgatcagccacactgggactgagacacggcccagactcctacgggaggcagcagtggggaatattggacaatgggcgcaagcctgatccagccatgccgcgtgagtgatgaaggccctagggttgtaaagctctttcac…
BRU088	Human	Kuwait	428	Brucella melitensis 16M; AE009462	0.86902	91.1933	tgagagttatcctggctcagaacgaacgctggcggcaggcttaacacatgcaagcgagcgccccgcaaggggagcggcagacgggtgagtaacgcgtgggaacgtaccatttgctacggaataactcagggaaactgtgctaataccgtatgtgccctcgggggaaagatttatcggcaaatgatcggcccgcgttggattagctagttggtggggtaaaggctcaccaaggcgacgatccatagctggtctgagaggatgatcagccacactgggactgagacacggcccagactcctacgggaggcagcagtggggaatatggacaatgggcgcaagccgaccagccatgccgcgtgagtagaaggccctagggttaaagctcttcaccggkaagat…
BRU090	Human	Kuwait	437	Brucella melitensis 16M; AE009462	0.91198	94.2533	tggagagtttatcctggctcagaacgaacgctggcggcaggcttaacacatgcaagcgagcgccccgcaaggggagcggcagacgggtgagtaacgcgtgggaacgtaccatttgctacggaataactcagggaaactgtgctaataccgtatgtgccctcgggggaaagatttatcggcaaatgatcggcccgcgttggattagctagttggtggggtaaaggctcaccaaggcgacgatccatagctggtctgagaggatgatcagccacactgggactgagacacggcccagactcctacgggaggcagcagtggggaatattggacaatgggcgcaagcctgatccagccatgccgcgtgagtgatgaaggccctagggttgtaaagctcttcac…
BRU091	Human	Kuwait	432	Brucella melitensis 16M; AE009462	0.90331	91.88	tggagagtttatcctggctcagaacgaacgctggcggcaggcttaacacatgcaagcgagcgccccgcaaggggagcggcagacgggtgagtaacgcgtgggaacgtaccatttgctacggaataactcagggaaactgtgctaataccgtatgtgccctcgggggaaagatttatcggcaaatgatcggcccgcgttggattagctagttggtggggtaaaggctcaccaaggcgacgatccatagctggtctgagaggatgatcagccacactgggactgagacacggcccagactcctacgggaggcagcagtggggaatattggacaatgggcgcaagcctgatccagccatgccgcgtgagtgatgaaggccctagggttgtaaagctcttcac…
BRU092	Human	Kuwait	437	Brucella melitensis 16M; AE009462	0.94486	93.2533	ttgaarttgatcctggctcagaacgaacgctggcggcaggcttaacacatgcaatcgagcgccccgcaaggggagcggcagacgggtgagtaacgcgtgggaacgtaccatttgctacggaataactcagggaaactgtgctaataccgtatgtgccctcgggggaaagatttatcggcaaatgatcggcccgcgttggattagctagttggtggggtaaaggctcaccaaggcgacgatccatagctggtctgagaggatgatcagccacactgggactgagacacggcccagactcctacgggaggcagcagtggggaatattggacaatgggcgcaagcctgatccagccatgccgcgtgagtgatgaaggccctagggttgtaaagctcttcacc…
BRU094	Human	Kuwait	463	Brucella melitensis 16M; AE009462	0.94621	93.0733	ttkgakaagtttgatcctggctcagaacgaacgctggcggcaggcttaacacatgcaagtcgagcgccccgcaaggggagcggcagacgggtgagtaacgcgtgggaacgtaccatttgctacggaataactcagggaaactgtgctaataccgtatgtgcccttcgggggaaagatttatcggcaaatgatcggcccgcgttggattagctagttggtggggtaaaggctcaccaaggcgacgatccatagctggtctgagaggatgatcagccacactgggactgagacacggcccagactcctacgggaggcagcagtggggaatattggacaatgggcgcaagcctgatccagccatgccgcgtgagtgatgaaggccyagggttgtaaagcytt…
BRU096	Human	Kuwait	429	Brucella melitensis 16M; AE009462	0.86514	89.6267	tggarargtgatcctggctcagaacgaacgctggcggcaggcttaacacatgcaagcgagcgccccgcaaggggagcggcagacgggtgagtaacgcgtgggaacgtaccattgctacggaataactcagggaaactgtgctaataccgtatgtgccctcgggggaaagatttatcggcaaatgatcggcccgcgttggattagctagttggtggggtaaaggctcaccaaggcgacgatccatagctggtctgagaggatgatcagccacactgggactgagacacggcccagactcctacgggaggcagcagtggggaatatggacaatgggcgcaagccgaccagccatgccgcgtgagtataaggccctagggttaaagctcttcaccggkaaga…
BRU097	Human	Kuwait	436	Brucella melitensis 16M; AE009462	0.93165	95.04	tggagargttgatcctggctcagaacgaacgctggcggcaggcttaacacatgcaagcgagcgccccgcaaggggagcggcagacgggtgagtaacgcgtgggaacgtaccattgctacggaataactcagggaaactgtgctaataccgtatgtgccctcgggggaaagatttatcggcaaatgatcggcccgcgttggattagctagttggtggggtaaaggctcaccaaggcgacgatccatagctggtctgagaggatgatcagccacactgggactgagacacggcccagactcctacgggaggcagcagtggggaatattggacaatgggcgcaagcctgatccagccatgccgcgtgagtgatgaaggccctagggttgtaaagctcttcac…
BRU098	Human	Kuwait	435	Brucella melitensis 16M; AE009462	0.90909	94.6	tggarartttatcctggctcagaacgaacgctggcggcaggcttaacacatgcaagcgagcgccccgcaaggggagcggcagacgggtgagtaacgcgtgggaacgtaccattgctacggaataactcagggaaactgtgctaataccgtatgtgccctcgggggaaagatttatcggcaaatgatcggcccgcgttggattagctagttggtggggtaaaggctcaccaaggcgacgatccatagctggtctgagaggatgatcagccacactgggactgagacacggcccagactcctacgggaggcagcagtggggaatattggacaatgggcgcaagcctgatccagccatgccgcgtgagtgatgaaggccctagggtgtaaagctcttcaccg…
BRU099	Human	Kuwait	435	Brucella melitensis 16M; AE009462	0.90955	94.7933	tggagargttgatcctggctcagaacgaacgctggcggcaggcttaacacatgcaagcgagcgccccgcaaggggagcggcagacgggtgagtaacgcgtgggaacgtaccattgctacggaataactcagggaaactgtgctaataccgtatgtgccctcgggggaaagatttatcggcaaatgatcggcccgcgttggattagctagttggtggggtaaaggctcaccaaggcgacgatccatagctggtctgagaggatgatcagccacactgggactgagacacggcccagactcctacgggaggcagcagtggggaatattggacaatgggcgcaagcctgatccagccatgccgcgtgagtgatgaaggccctagggtgtaaagctcttcacc…
BRU100	Human	Kuwait	444	Brucella melitensis 16M; AE009462	0.98284	95.3733	tkgkagaatttgatcctggctcagaacgaacgctggcggcaggcttaacacatgcaagtcgagcgccccgcaaggggagcggcagacgggtgagtaacgcgtgggaacgtaccatttgctacggaataactcagggaaacttgtgctaataccgtatgtgcccttcgggggaaagatttatcggcaaatgatcggcccgcgttggattagctagttggtggggtaaaggctcaccaaggcgacgatccatagctggtctgagaggatgatcagccacactgggactgagacacggcccagactcctacgggaggcagcagtggggaatattggacaatgggcgcaagcctgatccagccatgccgcgtgagtgatgaaggccctagggttgtaaagctc…
BRU101	Human	Kuwait	446	Brucella melitensis 16M; AE009462	0.98337	98.9933	cttggagagtttgatcctggctcagaacgaacgctggcggcaggcttaacacatgcaagtcgagcgccccgcaaggggagcggcagacgggtgagtaacgcgtgggaacgtaccatttgctacggaataactcagggaaacttgtgctaataccgtatgtgcccttcgggggaaagatttatcggcaaatgatcggcccgcgttggattagctagttggtggggtaaaggctcaccaaggcgacgatccatagctggtctgagaggatgatcagccacactgggactgagacacggcccagactcctacgggaggcagcagtggggaatattggacaatgggcgcaagcctgatccagccatgccgcgtgagtgatgaaggccctagggttgtaaagct…
BRU102	Human	Kuwait	447	Brucella melitensis 16M; AE009462	0.98104	99.22	cttggagagtttgatcctggctcagaacgaacgctggcggcaggcttaacacatgcaagtcgagcgccccgcaaggggagcggcagacgggtgagtaacgcgtgggaacgtaccatttgctacggaataactcagggaaacttgtgctaataccgtatgtgcccttcgggggaaagatttatcggcaaatgatcggcccgcgttggattagctagttggtggggtaaaggctcaccaaggcgacgatccatagctggtctgagaggatgatcagccacactgggactgagacacggcccagactcctacgggaggcagcagtggggaatattggacaatgggcgcaagcctgatccagccatgccgcgtgagtgatgaaggccctagggttgtaaagct…
BRU103	Human	Kuwait	446	Brucella melitensis 16M; AE009462	0.9715	98.7667	cttggagaatttgatcctggctcagaacgaacgctggcggcaggcttaacacatgcaagtcgagcgccccgcaaggggagcggcagacgggtgagtaacgcgtgggaacgtaccatttgctacggaataactcagggaaacttgtgctaataccgtatgtgcccttcgggggaaagatttatcggcaaatgatcggcccgcgttggattagctagttggtggggtaaaggctcaccaaggcgacgatccatagctggtctgagaggatgatcagccacactgggactgagacacggcccagactcctacgggaggcagcagtggggaatattggacaatgggcgcaagcctgatccagccatgccgcgtgagtgatgaaggccctagggttgtaaagct…
BRU104	Human	Kuwait	447	Brucella melitensis 16M; AE009462	0.98109	99.5533	cttggagagtttgatcctggctcagaacgaacgctggcggcaggcttaacacatgcaagtcgagcgccccgcaaggggagcggcagacgggtgagtaacgcgtgggaacgtaccatttgctacggaataactcagggaaacttgtgctaataccgtatgtgcccttcgggggaaagatttatcggcaaatgatcggcccgcgttggattagctagttggtggggtaaaggctcaccaaggcgacgatccatagctggtctgagaggatgatcagccacactgggactgagacacggcccagactcctacgggaggcagcagtggggaatattggacaatgggcgcaagcctgatccagccatgccgcgtgagtgatgaaggccctagggttgtaaagct…
BRU105	Human	Kuwait	447	Brucella melitensis 16M; AE009462	0.96912	98.88	cttggagaatttgatcctggctcagaacgaacgctggcggcaggcttaacacatgcaagtcgagcgccccgcaaggggagcggcagacgggtgagtaacgcgtgggaacgtaccatttgctacggaataactcagggaaacttgtgctaataccgtatgtgcccttcgggggaaagatttatcggcaaatgatcggcccgcgttggattagctagttggtggggtaaaggctcaccaaggcgacgatccatagctggtctgagaggatgatcagccacactgggactgagacacggcccagactcctacgggaggcagcagtggggaatattggacaatgggcgcaagcctgatccagccatgccgcgtgagtgatgaaggccctagggttgtaaagct…
BRU106	Human	Kuwait	450	Brucella melitensis 16M; AE009462	0.98349	98.3333	cttggagagtttgatcctggctcagaacgaacgctggcggcaggcttaacacatgcaagtcgagcgccccgcaaggggagcggcagacgggtgagtaacgcgtgggaacgtaccatttgctacggaataactcagggaaacttgtgctaataccgtatgtgcccttcgggggaaagatttatcggcaaatgatcggcccgcgttggattagctagttggtggggtaaaggctcaccaaggcgacgatccatagctggtctgagaggatgatcagccacactgggactgagacacggcccagactcctacgggaggcagcagtggggaatattggacaatgggcgcaagcctgatccagccatgccgcgtgagtgatgaaggccctagggttgtaaagct…
BRU107	Human	Kuwait	446	Brucella melitensis 16M; AE009462	0.98337	98.9933	cttggagagtttgatcctggctcagaacgaacgctggcggcaggcttaacacatgcaagtcgagcgccccgcaaggggagcggcagacgggtgagtaacgcgtgggaacgtaccatttgctacggaataactcagggaaacttgtgctaataccgtatgtgcccttcgggggaaagatttatcggcaaatgatcggcccgcgttggattagctagttggtggggtaaaggctcaccaaggcgacgatccatagctggtctgagaggatgatcagccacactgggactgagacacggcccagactcctacgggaggcagcagtggggaatattggacaatgggcgcaagcctgatccagccatgccgcgtgagtgatgaaggccctagggttgtaaagct…
BRU108	Human	Kuwait	447	Brucella melitensis 16M; AE009462	0.98082	98.7667	cttgkagaaatttgatcctggctcagaacgaacgctggcggcaggcttaacacatgcaagtcgagcgccccgcaaggggagcggcagacgggtgagtaacgcgtgggaacgtaccatttgctacggaataactcagggaaacttgtgctaataccgtatgtgcccttcgggggaaagatttatcggcaaatgatcggcccgcgttggattagctagttggtggggtaaaggctcaccaaggcgacgatccatagctggtctgagaggatgatcagccacactgggactgagacacggcccagactcctacgggaggcagcagtggggaatattggacaatgggcgcaagcctgatccagccatgccgcgtgagtgatgaaggccctagggttgtaaagc…
BRU109	Human	Kuwait	446	Brucella melitensis 16M; AE009462	0.9743	98.54	ttggagaatttgatcctggctcagaacgaacgctggcggcaggcttaacacatgcaagtcgagcgccccgcaaggggagcggcagacgggtgagtaacgcgtgggaacgtaccatttgctacggaataactcagggaaacttgtgctaataccgtatgtgcccttcgggggaaagatttatcggcaaatgatcggcccgcgttggattagctagttggtggggtaaaggctcaccaaggcgacgatccatagctggtctgagaggatgatcagccacactgggactgagacacggcccagactcctacgggaggcagcagtggggaatattggacaatgggcgcaagcctgatccagccatgccgcgtgagtgatgaaggccctagggttgtaaagctc…
BRU110	Human	Kuwait	448	Brucella melitensis 16M; AE009462	0.97477	97.88	ttggagaatttgatcctggctcagaacgaacgctggcggcaggcttaacacatgcaagtcgagcgccccgcaaggggagcggcagacgggtgagtaacgcgtgggaacgtaccatttgctacggaataactcagggaaacttgtgctaataccgtatgtgcccttcgggggaaagatttatcggcaaatgatcggcccgcgttggattagctagttggtggggtaaaggctcaccaaggcgacgatccatagctggtctgagaggatgatcagccacactgggactgagacacggcccagactcctacgggaggcagcagtggggaatattggacaatgggcgcaagcctgatccagccatgccgcgtgagtgatgaaggccctagggttgtaaagctc…
BRU111	Human	Kuwait	449	Brucella melitensis 16M; AE009462	0.97254	96.8867	ttggagaaatttgatcctggctcagaacgaacgctggcggcaggcttaacacatgcaagtcgagcgccccgcaaggggagcggcagacgggtgagtaacgcgtgggaacgtaccatttgctacggaataactcagggaaacttgtgctaataccgtatgtgcccttcgggggaaagatttatcggcaaatgatcggcccgcgttggattagctagttggtggggtaaaggctcaccaaggcgacgatccatagctggtctgagaggatgatcagccacactgggactgagacacggcccagactcctacgggaggcagcagtggggaatattggacaatgggcgcaagcctgatccagccatgccgcgtgagtgatgaaggccctagggttgtaaagct…
BRU112	Human	Kuwait	449	Brucella melitensis 16M; AE009462	0.9638	96.44	ttggagaaatttgatcctggctcagaacgaacgctggcggcaggcttaacacatgcaagtcgagcgccccgcaaggggagcggcagacgggtgagtaacgcgtgggaacgtaccatttgctacggaataactcagggaaacttgtgctaataccgtatgtgcccttcgggggaaagatttatcggcaaatgatcggcccgcgttggattagctagttggtggggtaaaggctcaccaaggcgacgatccatagctggtctgagaggatgatcagccacactgggactgagacacggcccagactcctacgggaggcagcagtggggaatattggacaatgggcgcaagcctgatccagccatgccgcgtgagtgatgaaggccctagggttgtaaagct…
BRU113	Human	Kuwait	446	Brucella melitensis 16M; AE009462	0.96092	98.6533	ttggagaatttgatcctggctcagaacgaacgctggcggcaggcttaacacatgcaagtcgagcgccccgcaaggggagcggcagacgggtgagtaacgcgtgggaacgtaccatttgctacggaataactcagggaaacttgtgctaataccgtatgtgcccttcgggggaaagatttatcggcaaatgatcggcccgcgttggattagctagttggtggggtaaaggctcaccaaggcgacgatccatagctggtctgagaggatgatcagccacactgggactgagacacggcccagactcctacgggaggcagcagtggggaatattggacaatgggcgcaagcctgatccagccatgccgcgtgagtgatgaaggccctagggttgtaaagctc…
BRU114	Human	Kuwait	450	Brucella melitensis 16M; AE009462	0.97477	96.3333	ttggagaaatttgatcctggctcagaacgaacgctggcggcaggcttaacacatgcaagtcgagcgccccgcaaggggagcggcagacgggtgagtaacgcgtgggaacgtaccatttgctacggaataactcagggaaacttgtgctaataccgtatgtgcccttcgggggaaagatttatcggcaaatgatcggcccgcgttggattagctagttggtggggtaaaggctcaccaaggcgacgatccatagctggtctgagaggatgatcagccacactgggactgagacacggcccagactcctacgggaggcagcagtggggaatattggacaatgggcgcaagcctgatccagccatgccgcgtgagtgatgaaggccctagggttgtaaagct…
BRU115	Human	Kuwait	448	Brucella melitensis 16M; AE009462	0.98402	97.8889	ttggagagtttgatcctggctcagaacgaacgctggcggcaggcttaacacatgcaagtcgagcgccccgcaaggggagcggcagacgggtgagtaacgcgtgggaacgtaccatttgctacggaataactcagggaaacttgtgctaataccgtatgtgcccttcgggggaaagatttatcggcaaatgatcggcccgcgttggattagctagttggtggggtaaaggctcaccaaggcgacgatccatagctggtctgagaggatgatcagccacactgggactgagacacggcccagactcctacgggaggcagcagtggggaatattggacaatgggcgcaagcctgatccagccatgccgcgtgagtgatgaaggccctagggttgtaaagctc…
BRU116	Human	Kuwait	449	Brucella melitensis 16M; AE009462	0.97039	97.44	tttggagaatttgatcctggctcagaacgaacgctggcggcaggcttaacacatgcaagtcgagcgccccgcaaggggagcggcagacgggtgagtaacgcgtgggaacgtaccatttgctacggaataactcagggaaacttgtgctaataccgtatgtgcccttcgggggaaagatttatcggcaaatgatcggcccgcgttggattagctagttggtggggtaaaggctcaccaaggcgacgatccatagctggtctgagaggatgatcagccacactgggactgagacacggcccagactcctacgggaggcagcagtggggaatattggacaatgggcgcaagcctgatccagccatgccgcgtgagtgatgaaggccctagggttgtaaagct…
BRU117	Human	Kuwait	449	Brucella melitensis 16M; AE009462	0.9726	97.44	ttggagaatttgatcctggctcagaacgaacgctggcggcaggcttaacacatgcaagtcgagcgccccgcaaggggagcggcagacgggtgagtaacgcgtgggaacgtaccatttgctacggaataactcagggaaacttgtgctaataccgtatgtgcccttcgggggaaagatttatcggcaaatgatcggcccgcgttggattagctagttggtggggtaaaggctcaccaaggcgacgatccatagctggtctgagaggatgatcagccacactgggactgagacacggcccagactcctacgggaggcagcagtggggaatattggacaatgggcgcaagcctgatccagccatgccgcgtgagtgatgaaggccctagggttgtaaagctc…
BRU118	Human	Kuwait	448	Brucella melitensis 16M; AE009462	0.97477	97.9933	ttggagaatttgatcctggctcagaacgaacgctggcggcaggcttaacacatgcaagtcgagcgccccgcaaggggagcggcagacgggtgagtaacgcgtgggaacgtaccatttgctacggaataactcagggaaacttgtgctaataccgtatgtgcccttcgggggaaagatttatcggcaaatgatcggcccgcgttggattagctagttggtggggtaaaggctcaccaaggcgacgatccatagctggtctgagaggatgatcagccacactgggactgagacacggcccagactcctacgggaggcagcagtggggaatattggacaatgggcgcaagcctgatccagccatgccgcgtgagtgatgaaggccctagggttgtaaagctc…
		463
		424
