# Supplementary material for: Species identification and molecular typing of human Brucella isolates from Kuwait
Source: PLoS One. 2017 Aug 11;12(8):e0182111. doi: 10.1371/journal.pone.0182111 (PMC5553756; doi:10.1371/journal.pone.0182111)
Supplement: S2 Table — (XLSX) [file pone.0182111.s005.xlsx]

## Sheet: Bionumerics
Key	Base view	Strain	Host	isolated in	Species/biovar	publication	contact	Group	year	lon	lat	mlva8	mlva11	mlva16	bruce06	bruce08	bruce11	bruce12	bruce42	bruce43	bruce45	bruce55	bruce18	bruce19	bruce21	bruce04	bruce07	bruce09	bruce16	bruce30	Total VNTRS of MLVA8	Total VNTRS of mlva11	Total VNTRS of mlva16	Total VNTRS of panel2a	Total VNTRS of panel2b
2006LeFlèche#127	Brucella2012	BfR 23	goat	United Arab Emirates	B. melitensis 1	Le Flèche2006	Gilles Vergnaud	Africa		53.8478	23.4241	41	85	temp123	3	5	3	12	4	2	3	5	7	36	8	5	4	7	6	5
2006LeFlèche#128	Brucella2012	BfR 25	goat	United Arab Emirates	B. melitensis 1	Le Flèche2006	Gilles Vergnaud	Africa		53.8478	23.4241	41	85	temp124	3	5	3	12	4	2	3	5	7	36	8	4	4	6	6	5
2007AlDahouk#061	Brucella2012	BfR 27	human	?	B. melitensis 1	Al Dahouk2007	Gilles Vergnaud	Africa	2002			66	84	temp258	2	5	3	13	4	2	3	4	7	36	8	5	4	8	7	4
2011Aftab#012	Brucella2012	W14744	human	Somalia	B. melitensis	Aftab2011	Michael Kemp	Africa		46.1996	5.15215	94	178	temp638	2	5	3	13	3	2	3	5	4	36	8	5	5	7	7	6
2013Garofolo_21031	Brucella_ITALIA_1	21031	Goat	,Italy	B. melitensis_biovar1	Garofolo2013	Giuliano Garofolo	Americas	2011			47	138	temp310	3	4	2	13	4	2	3	3	8	36	6	2	4	7	3	6
2013Garofolo_13550	Brucella_ITALIA_1	13550	Goat	Centuripe,Italy	B. melitensis_biovar1	Garofolo2013	Giuliano Garofolo	Americas	2011			47	138	temp76	3	4	2	13	4	2	3	3	8	36	6	2	4	6	3	6
2006LeFlèche#001	Brucella2012	REF 16M	goat	United States	B. melitensis 1	Le Flèche2006	Gilles Vergnaud	Americas		-95.7129	37.0902	47	136	temp838	3	4	2	13	4	2	3	3	5	36	6	2	5	8	3	6
2006LeFlèche#081	Brucella2012	BCCN#90-61	unknown	South Africa	B. melitensis 1	Le Flèche2006	Gilles Vergnaud	Americas	1990	22.9375	-30.5595	47	138	temp78	3	4	2	13	4	2	3	3	8	36	6	2	4	7	4	6
2006LeFlèche#098	Brucella2012	BCCN#R19	goat	Malta	B. melitensis rough	Le Flèche2006	Gilles Vergnaud	Americas		14.3754	35.9375	48	130	temp95	3	4	3	13	5	2	3	3	6	36	5	2	4	8	6	5
2007AlDahouk#001	Brucella2012	BCCN#V3	human	Mexico	B. melitensis 1	Al Dahouk2007	Gilles Vergnaud	Americas		-102.553	23.6345	47	135	temp200	3	4	2	13	4	2	3	3	7	36	6	2	5	6	8	4
2007AlDahouk#002	Brucella2012	BCCN#87-92	human	United States	B. melitensis 1	Al Dahouk2007	Gilles Vergnaud	Americas	1997	-95.7129	37.0902	56	126	temp201	2	4	2	12	4	2	3	3	9	36	7	2	4	3	3	5
2007AlDahouk#003	Brucella2012	BCCN#03-14	human	Essonne, France	B. melitensis 1	Al Dahouk2007	Gilles Vergnaud	Americas	2003	2.15694	48.4586	52	129	temp202	3	4	3	14	5	2	3	3	6	36	5	2	4	6	5	4
2007AlDahouk#007	Brucella2012	BCCN#96-137b	human	Argentina	B. melitensis 1	Al Dahouk2007	Gilles Vergnaud	Americas	1996	-63.6167	-38.4161	54	132	temp206	3	4	2	13	5	2	3	3	9	36	6	2	3	8	9	6
2007AlDahouk#009	Brucella2012	BCCN#82-59	human	Madrid, Spain	B. melitensis 2	Al Dahouk2007	Gilles Vergnaud	Americas	1982	-3.70379	40.4168	55	128	temp208	3	4	3	13	4	2	3	3	6	36	5	2	5	4	4	6
2007AlDahouk#057	Brucella2012	BfR 17	human	Berlin, Germany	B. melitensis 1	Al Dahouk2007	Gilles Vergnaud	Americas	2000	13.4061	52.5192	53	127	temp254	3	4	3	13	5	3	3	3	4	36	5	2	5	3	4	5
2007Garcia_Yoldi#001	Brucella2012	R1	sheep	Spain	B. melitensis 1	Garcia-Yoldi2007a	Gilles Vergnaud	Americas	1986	-3.74922	40.4637	47	138	temp307	3	4	2	13	4	2	3	3	8	36	6	2	5	6	3	6
2007Garcia_Yoldi#002	Brucella2012	R5	sheep	South Africa	B. melitensis 1	Garcia-Yoldi2007a	Gilles Vergnaud	Americas	1990	22.9375	-30.5595	47	138	temp308	3	4	2	13	4	2	3	3	8	36	6	2	4	6	4	6
2007Garcia_Yoldi#003	Brucella2012	R15	sheep	Spain	B. melitensis 1	Garcia-Yoldi2007a	Gilles Vergnaud	Americas	1995	-3.74922	40.4637	47	138	temp309	3	4	2	13	4	2	3	3	8	36	6	2	4	5	3	6
2007Garcia_Yoldi#004	Brucella2012	R16	sheep	Spain	B. melitensis 1	Garcia-Yoldi2007a	Gilles Vergnaud	Americas	2000	-3.74922	40.4637	47	138	temp310	3	4	2	13	4	2	3	3	8	36	6	2	4	7	3	6
2007Garcia_Yoldi#005	Brucella2012	R22	human	Spain	B. melitensis 1	Garcia-Yoldi2007a	Gilles Vergnaud	Americas	2002	-3.74922	40.4637	48	131	temp311	3	4	3	13	5	2	3	3	8	36	5	2	5	5	4	5
2007Garcia_Yoldi#006	Brucella2012	R26	(commercial)	Spain	B. melitensis 1	Garcia-Yoldi2007a	Gilles Vergnaud	Americas	1996	-3.74922	40.4637	47	138	temp312	3	4	2	13	4	2	3	3	8	36	6	2	5	5	3	6
2007Garcia_Yoldi#007	Brucella2012	R32	(commercial)	Spain	B. melitensis 1	Garcia-Yoldi2007a	Gilles Vergnaud	Americas	1997	-3.74922	40.4637	47	137	temp313	3	4	2	13	4	2	3	3	9	36	6	2	4	6	3	6
2007Garcia_Yoldi#008	Brucella2012	R1Sp	unknown	Spain	B. melitensis 1	Garcia-Yoldi2007a	Gilles Vergnaud	Americas		-3.74922	40.4637	47	136	temp314	3	4	2	13	4	2	3	3	5	36	6	2	6	7	3	6
2007Marianelli#001	Brucella2012	16M			B. melitensis 1	Marianelli2007	Cinzia Marianelli	Americas				47	136	temp2	3	4	2	13	4	2	3	3	5	36	6	2	5	7	3	6
2009Nockler#01	Brucella2012	S1 1	human	Callao, Peru	B. melitensis 1	Nöckler2009	Henk Smits	Americas	2003	-77.1333	-12.0333	54	134	temp523	3	4	2	13	5	2	3	3	7	36	6	2	5	7	4	4
2009Nockler#02	Brucella2012	S1 2	human	Callao, Peru	B. melitensis 1	Nöckler2009	Henk Smits	Americas	2005	-77.1333	-12.0333	54	134	temp523	3	4	2	13	5	2	3	3	7	36	6	2	5	7	4	4
2009Nockler#03	Brucella2012	S1 3	human	Callao, Peru	B. melitensis 1	Nöckler2009	Henk Smits	Americas	2005	-77.1333	-12.0333	54	134	temp523	3	4	2	13	5	2	3	3	7	36	6	2	5	7	4	4
2009Nockler#04	Brucella2012	S1 4	human	Callao, Peru	B. melitensis 1	Nöckler2009	Henk Smits	Americas	2005	-77.1333	-12.0333	54	134	temp523	3	4	2	13	5	2	3	3	7	36	6	2	5	7	4	4
2009Nockler#05	Brucella2012	S1 5	human	Callao, Peru	B. melitensis 1	Nöckler2009	Henk Smits	Americas	2005	-77.1333	-12.0333	54	134	temp523	3	4	2	13	5	2	3	3	7	36	6	2	5	7	4	4
2009Nockler#06	Brucella2012	S1 6	human	Callao, Peru	B. melitensis 1	Nöckler2009	Henk Smits	Americas	2005	-77.1333	-12.0333	54	134	temp523	3	4	2	13	5	2	3	3	7	36	6	2	5	7	4	4
2009Nockler#07	Brucella2012	S1 7	human	Callao, Peru	B. melitensis 1	Nöckler2009	Henk Smits	Americas	2005	-77.1333	-12.0333	54	134	temp523	3	4	2	13	5	2	3	3	7	36	6	2	5	7	4	4
2009Nockler#08	Brucella2012	S1 8	human	Callao, Peru	B. melitensis 1	Nöckler2009	Henk Smits	Americas	2005	-77.1333	-12.0333	54	134	temp523	3	4	2	13	5	2	3	3	7	36	6	2	5	7	4	4
2009Nockler#09	Brucella2012	S1 9	human	Callao, Peru	B. melitensis 1	Nöckler2009	Henk Smits	Americas	2006	-77.1333	-12.0333	54	134	temp523	3	4	2	13	5	2	3	3	7	36	6	2	5	7	4	4
2009Nockler#10	Brucella2012	S1 10	human	Callao, Peru	B. melitensis 1	Nöckler2009	Henk Smits	Americas	2006	-77.1333	-12.0333	54	134	temp523	3	4	2	13	5	2	3	3	7	36	6	2	5	7	4	4
2009Nockler#11	Brucella2012	S1 11	human	Callao, Peru	B. melitensis 1	Nöckler2009	Henk Smits	Americas	2006	-77.1333	-12.0333	54	134	temp523	3	4	2	13	5	2	3	3	7	36	6	2	5	7	4	4
2009Nockler#12	Brucella2012	S1 12	human	Callao, Peru	B. melitensis 1	Nöckler2009	Henk Smits	Americas	2006	-77.1333	-12.0333	54	134	temp523	3	4	2	13	5	2	3	3	7	36	6	2	5	7	4	4
2009Nockler#13	Brucella2012	S1 13	human	Callao, Peru	B. melitensis 1	Nöckler2009	Henk Smits	Americas	2006	-77.1333	-12.0333	54	134	temp523	3	4	2	13	5	2	3	3	7	36	6	2	5	7	4	4
2009Nockler#14	Brucella2012	S1 14	human	Callao, Peru	B. melitensis 1	Nöckler2009	Henk Smits	Americas	2007	-77.1333	-12.0333	54	134	temp523	3	4	2	13	5	2	3	3	7	36	6	2	5	7	4	4
2009Nockler#15	Brucella2012	S1 15	human	Callao, Peru	B. melitensis 1	Nöckler2009	Henk Smits	Americas	2007	-77.1333	-12.0333	54	134	temp523	3	4	2	13	5	2	3	3	7	36	6	2	5	7	4	4
2009Nockler#16	Brucella2012	S1 16	human	Callao, Peru	B. melitensis 1	Nöckler2009	Henk Smits	Americas	2007	-77.1333	-12.0333	54	134	temp523	3	4	2	13	5	2	3	3	7	36	6	2	5	7	4	4
2009Nockler#17	Brucella2012	S1 17	human	Callao, Peru	B. melitensis 1	Nöckler2009	Henk Smits	Americas	2007	-77.1333	-12.0333	54	134	temp523	3	4	2	13	5	2	3	3	7	36	6	2	5	7	4	4
2009Nockler#18	Brucella2012	S1 18	human	Callao, Peru	B. melitensis 1	Nöckler2009	Henk Smits	Americas	2007	-77.1333	-12.0333	54	134	temp523	3	4	2	13	5	2	3	3	7	36	6	2	5	7	4	4
2009Nockler#19	Brucella2012	S1 19	human	Callao, Peru	B. melitensis 1	Nöckler2009	Henk Smits	Americas	2007	-77.1333	-12.0333	54	134	temp523	3	4	2	13	5	2	3	3	7	36	6	2	5	7	4	4
2009Nockler#20	Brucella2012	S2 1	human	Callao, Peru	B. melitensis 1	Nöckler2009	Henk Smits	Americas	2003	-77.1333	-12.0333	80	133	temp524	3	4	2	13	3	2	3	3	7	36	6	2	5	4	4	4
2009Nockler#21	Brucella2012	S2 2	human	Callao, Peru	B. melitensis 1	Nöckler2009	Henk Smits	Americas	2003	-77.1333	-12.0333	80	133	temp524	3	4	2	13	3	2	3	3	7	36	6	2	5	4	4	4
2009Nockler#22	Brucella2012	S2 3	human	Callao, Peru	B. melitensis 1	Nöckler2009	Henk Smits	Americas	2003	-77.1333	-12.0333	80	133	temp524	3	4	2	13	3	2	3	3	7	36	6	2	5	4	4	4
2009Nockler#23	Brucella2012	S2 4	human	Callao, Peru	B. melitensis 1	Nöckler2009	Henk Smits	Americas	2003	-77.1333	-12.0333	80	133	temp524	3	4	2	13	3	2	3	3	7	36	6	2	5	4	4	4
2009Nockler#24	Brucella2012	S2 5	human	Callao, Peru	B. melitensis 1	Nöckler2009	Henk Smits	Americas	2004	-77.1333	-12.0333	80	133	temp524	3	4	2	13	3	2	3	3	7	36	6	2	5	4	4	4
2009Nockler#25	Brucella2012	S2 6	human	Callao, Peru	B. melitensis 1	Nöckler2009	Henk Smits	Americas	2004	-77.1333	-12.0333	80	133	temp524	3	4	2	13	3	2	3	3	7	36	6	2	5	4	4	4
2009Nockler#26	Brucella2012	S2 7	human	Callao, Peru	B. melitensis 1	Nöckler2009	Henk Smits	Americas	2004	-77.1333	-12.0333	80	133	temp524	3	4	2	13	3	2	3	3	7	36	6	2	5	4	4	4
2009Nockler#27	Brucella2012	S2 8	human	Callao, Peru	B. melitensis 1	Nöckler2009	Henk Smits	Americas	2004	-77.1333	-12.0333	80	133	temp524	3	4	2	13	3	2	3	3	7	36	6	2	5	4	4	4
2009Nockler#28	Brucella2012	S2 9	human	Callao, Peru	B. melitensis 1	Nöckler2009	Henk Smits	Americas	2004	-77.1333	-12.0333	80	133	temp524	3	4	2	13	3	2	3	3	7	36	6	2	5	4	4	4
2009Nockler#29	Brucella2012	S2 10	human	Callao, Peru	B. melitensis 1	Nöckler2009	Henk Smits	Americas	2004	-77.1333	-12.0333	80	133	temp524	3	4	2	13	3	2	3	3	7	36	6	2	5	4	4	4
2009Nockler#30	Brucella2012	S2 11	human	Callao, Peru	B. melitensis 1	Nöckler2009	Henk Smits	Americas	2004	-77.1333	-12.0333	80	133	temp524	3	4	2	13	3	2	3	3	7	36	6	2	5	4	4	4
2009Nockler#31	Brucella2012	S2 12	human	Callao, Peru	B. melitensis 1	Nöckler2009	Henk Smits	Americas	2004	-77.1333	-12.0333	80	133	temp524	3	4	2	13	3	2	3	3	7	36	6	2	5	4	4	4
2009Nockler#32	Brucella2012	S2 13	human	Callao, Peru	B. melitensis 1	Nöckler2009	Henk Smits	Americas	2004	-77.1333	-12.0333	80	133	temp524	3	4	2	13	3	2	3	3	7	36	6	2	5	4	4	4
2009Nockler#33	Brucella2012	S2 14	human	Callao, Peru	B. melitensis 1	Nöckler2009	Henk Smits	Americas	2004	-77.1333	-12.0333	80	133	temp524	3	4	2	13	3	2	3	3	7	36	6	2	5	4	4	4
2009Nockler#34	Brucella2012	S2 15	human	Callao, Peru	B. melitensis 1	Nöckler2009	Henk Smits	Americas	2004	-77.1333	-12.0333	80	133	temp524	3	4	2	13	3	2	3	3	7	36	6	2	5	4	4	4
2009Nockler#35	Brucella2012	S2 16	human	Callao, Peru	B. melitensis 1	Nöckler2009	Henk Smits	Americas	2004	-77.1333	-12.0333	80	133	temp524	3	4	2	13	3	2	3	3	7	36	6	2	5	4	4	4
2009Nockler#36	Brucella2012	S2 17	human	Callao, Peru	B. melitensis 1	Nöckler2009	Henk Smits	Americas	2004	-77.1333	-12.0333	80	133	temp524	3	4	2	13	3	2	3	3	7	36	6	2	5	4	4	4
2009Nockler#37	Brucella2012	S2 18	human	Callao, Peru	B. melitensis 1	Nöckler2009	Henk Smits	Americas	2004	-77.1333	-12.0333	80	133	temp524	3	4	2	13	3	2	3	3	7	36	6	2	5	4	4	4
2009Nockler#38	Brucella2012	S2 19	human	Callao, Peru	B. melitensis 1	Nöckler2009	Henk Smits	Americas	2004	-77.1333	-12.0333	80	133	temp524	3	4	2	13	3	2	3	3	7	36	6	2	5	4	4	4
2009Nockler#39	Brucella2012	S2 20	human	Callao, Peru	B. melitensis 1	Nöckler2009	Henk Smits	Americas	2004	-77.1333	-12.0333	80	133	temp524	3	4	2	13	3	2	3	3	7	36	6	2	5	4	4	4
2009Nockler#40	Brucella2012	S2 21	human	Callao, Peru	B. melitensis 1	Nöckler2009	Henk Smits	Americas	2004	-77.1333	-12.0333	80	133	temp524	3	4	2	13	3	2	3	3	7	36	6	2	5	4	4	4
2009Nockler#41	Brucella2012	S2 22	human	Callao, Peru	B. melitensis 1	Nöckler2009	Henk Smits	Americas	2004	-77.1333	-12.0333	80	133	temp524	3	4	2	13	3	2	3	3	7	36	6	2	5	4	4	4
2009Nockler#42	Brucella2012	S2 23	human	Callao, Peru	B. melitensis 1	Nöckler2009	Henk Smits	Americas	2005	-77.1333	-12.0333	80	133	temp524	3	4	2	13	3	2	3	3	7	36	6	2	5	4	4	4
2009Nockler#43	Brucella2012	S2 24	human	Callao, Peru	B. melitensis 1	Nöckler2009	Henk Smits	Americas	2005	-77.1333	-12.0333	80	133	temp524	3	4	2	13	3	2	3	3	7	36	6	2	5	4	4	4
2009Nockler#44	Brucella2012	S2 25	human	Callao, Peru	B. melitensis 1	Nöckler2009	Henk Smits	Americas	2005	-77.1333	-12.0333	80	133	temp524	3	4	2	13	3	2	3	3	7	36	6	2	5	4	4	4
2009Nockler#45	Brucella2012	S2 26	human	Callao, Peru	B. melitensis 1	Nöckler2009	Henk Smits	Americas	2005	-77.1333	-12.0333	80	133	temp524	3	4	2	13	3	2	3	3	7	36	6	2	5	4	4	4
2009Nockler#46	Brucella2012	S2 27	human	Callao, Peru	B. melitensis 1	Nöckler2009	Henk Smits	Americas	2005	-77.1333	-12.0333	80	133	temp524	3	4	2	13	3	2	3	3	7	36	6	2	5	4	4	4
2009Nockler#47	Brucella2012	S2 28	human	Callao, Peru	B. melitensis 1	Nöckler2009	Henk Smits	Americas	2005	-77.1333	-12.0333	80	133	temp524	3	4	2	13	3	2	3	3	7	36	6	2	5	4	4	4
2009Nockler#48	Brucella2012	S2 29	human	Callao, Peru	B. melitensis 1	Nöckler2009	Henk Smits	Americas	2005	-77.1333	-12.0333	80	133	temp524	3	4	2	13	3	2	3	3	7	36	6	2	5	4	4	4
2009Nockler#49	Brucella2012	S2 30	human	Callao, Peru	B. melitensis 1	Nöckler2009	Henk Smits	Americas	2005	-77.1333	-12.0333	80	133	temp524	3	4	2	13	3	2	3	3	7	36	6	2	5	4	4	4
2009Nockler#50	Brucella2012	S2 31	human	Callao, Peru	B. melitensis 1	Nöckler2009	Henk Smits	Americas	2005	-77.1333	-12.0333	80	133	temp524	3	4	2	13	3	2	3	3	7	36	6	2	5	4	4	4
2009Nockler#51	Brucella2012	S2 32	human	Callao, Peru	B. melitensis 1	Nöckler2009	Henk Smits	Americas	2005	-77.1333	-12.0333	80	133	temp524	3	4	2	13	3	2	3	3	7	36	6	2	5	4	4	4
2009Nockler#52	Brucella2012	S2 33	human	Callao, Peru	B. melitensis 1	Nöckler2009	Henk Smits	Americas	2005	-77.1333	-12.0333	80	133	temp524	3	4	2	13	3	2	3	3	7	36	6	2	5	4	4	4
2009Nockler#53	Brucella2012	S2 34	human	Callao, Peru	B. melitensis 1	Nöckler2009	Henk Smits	Americas	2005	-77.1333	-12.0333	80	133	temp524	3	4	2	13	3	2	3	3	7	36	6	2	5	4	4	4
2009Nockler#54	Brucella2012	S2 35	human	Callao, Peru	B. melitensis 1	Nöckler2009	Henk Smits	Americas	2005	-77.1333	-12.0333	80	133	temp524	3	4	2	13	3	2	3	3	7	36	6	2	5	4	4	4
2009Nockler#55	Brucella2012	S2 36	human	Callao, Peru	B. melitensis 1	Nöckler2009	Henk Smits	Americas	2005	-77.1333	-12.0333	80	133	temp524	3	4	2	13	3	2	3	3	7	36	6	2	5	4	4	4
2009Nockler#56	Brucella2012	S2 37	human	Callao, Peru	B. melitensis 1	Nöckler2009	Henk Smits	Americas	2005	-77.1333	-12.0333	80	133	temp524	3	4	2	13	3	2	3	3	7	36	6	2	5	4	4	4
2009Nockler#57	Brucella2012	S2 38	human	Callao, Peru	B. melitensis 1	Nöckler2009	Henk Smits	Americas	2005	-77.1333	-12.0333	80	133	temp524	3	4	2	13	3	2	3	3	7	36	6	2	5	4	4	4
2009Nockler#58	Brucella2012	S2 39	human	Callao, Peru	B. melitensis 1	Nöckler2009	Henk Smits	Americas	2006	-77.1333	-12.0333	80	133	temp524	3	4	2	13	3	2	3	3	7	36	6	2	5	4	4	4
2009Nockler#59	Brucella2012	S2 40	human	Callao, Peru	B. melitensis 1	Nöckler2009	Henk Smits	Americas	2006	-77.1333	-12.0333	80	133	temp524	3	4	2	13	3	2	3	3	7	36	6	2	5	4	4	4
2009Nockler#60	Brucella2012	S2 41	human	Callao, Peru	B. melitensis 1	Nöckler2009	Henk Smits	Americas	2006	-77.1333	-12.0333	80	133	temp524	3	4	2	13	3	2	3	3	7	36	6	2	5	4	4	4
2009Nockler#61	Brucella2012	S2 42	human	Callao, Peru	B. melitensis 1	Nöckler2009	Henk Smits	Americas	2006	-77.1333	-12.0333	80	133	temp524	3	4	2	13	3	2	3	3	7	36	6	2	5	4	4	4
2009Nockler#62	Brucella2012	S2 43	human	Callao, Peru	B. melitensis 1	Nöckler2009	Henk Smits	Americas	2006	-77.1333	-12.0333	80	133	temp524	3	4	2	13	3	2	3	3	7	36	6	2	5	4	4	4
2009Nockler#63	Brucella2012	S2 44	human	Callao, Peru	B. melitensis 1	Nöckler2009	Henk Smits	Americas	2006	-77.1333	-12.0333	80	133	temp524	3	4	2	13	3	2	3	3	7	36	6	2	5	4	4	4
2009Nockler#64	Brucella2012	S2 45	human	Callao, Peru	B. melitensis 1	Nöckler2009	Henk Smits	Americas	2006	-77.1333	-12.0333	80	133	temp524	3	4	2	13	3	2	3	3	7	36	6	2	5	4	4	4
2009Nockler#65	Brucella2012	S2 46	human	Callao, Peru	B. melitensis 1	Nöckler2009	Henk Smits	Americas	2006	-77.1333	-12.0333	80	133	temp524	3	4	2	13	3	2	3	3	7	36	6	2	5	4	4	4
2009Nockler#66	Brucella2012	S2 47	human	Callao, Peru	B. melitensis 1	Nöckler2009	Henk Smits	Americas	2006	-77.1333	-12.0333	80	133	temp524	3	4	2	13	3	2	3	3	7	36	6	2	5	4	4	4
2009Nockler#67	Brucella2012	S2 48	human	Callao, Peru	B. melitensis 1	Nöckler2009	Henk Smits	Americas	2007	-77.1333	-12.0333	80	133	temp524	3	4	2	13	3	2	3	3	7	36	6	2	5	4	4	4
2009Nockler#68	Brucella2012	S2 49	human	Callao, Peru	B. melitensis 1	Nöckler2009	Henk Smits	Americas	2007	-77.1333	-12.0333	80	133	temp524	3	4	2	13	3	2	3	3	7	36	6	2	5	4	4	4
2009Nockler#69	Brucella2012	S2 50	human	Callao, Peru	B. melitensis 1	Nöckler2009	Henk Smits	Americas	2007	-77.1333	-12.0333	80	133	temp524	3	4	2	13	3	2	3	3	7	36	6	2	5	4	4	4
2009Nockler#70	Brucella2012	S7 1	human	Callao, Peru	B. melitensis 1	Nöckler2009	Henk Smits	Americas	2004	-77.1333	-12.0333	80	133	temp525	3	4	2	13	3	2	3	3	7	36	6	2	5	5	4	4
2009Nockler#71	Brucella2012	S7 2	human	Callao, Peru	B. melitensis 1	Nöckler2009	Henk Smits	Americas	2006	-77.1333	-12.0333	80	133	temp525	3	4	2	13	3	2	3	3	7	36	6	2	5	5	4	4
2009Nockler#72	Brucella2012	S7 3	human	Callao, Peru	B. melitensis 1	Nöckler2009	Henk Smits	Americas	2006	-77.1333	-12.0333	80	133	temp525	3	4	2	13	3	2	3	3	7	36	6	2	5	5	4	4
2009Nockler#73	Brucella2012	S7 4	human	Callao, Peru	B. melitensis 1	Nöckler2009	Henk Smits	Americas	2006	-77.1333	-12.0333	80	133	temp525	3	4	2	13	3	2	3	3	7	36	6	2	5	5	4	4
2009Nockler#74	Brucella2012	S7 5	human	Callao, Peru	B. melitensis 1	Nöckler2009	Henk Smits	Americas	2006	-77.1333	-12.0333	80	133	temp525	3	4	2	13	3	2	3	3	7	36	6	2	5	5	4	4
2009Nockler#75	Brucella2012	S7 6	human	Callao, Peru	B. melitensis 1	Nöckler2009	Henk Smits	Americas	2006	-77.1333	-12.0333	80	133	temp525	3	4	2	13	3	2	3	3	7	36	6	2	5	5	4	4
2009Nockler#76	Brucella2012	S8 1	human	Callao, Peru	B. melitensis 1	Nöckler2009	Henk Smits	Americas	2004	-77.1333	-12.0333	54	134	temp526	3	4	2	13	5	2	3	3	7	36	6	2	5	6	4	4
2009Nockler#77	Brucella2012	S8 2	human	Callao, Peru	B. melitensis 1	Nöckler2009	Henk Smits	Americas	2006	-77.1333	-12.0333	54	134	temp526	3	4	2	13	5	2	3	3	7	36	6	2	5	6	4	4
2009Nockler#78	Brucella2012	S20 1	human	Callao, Peru	B. melitensis 1	Nöckler2009	Henk Smits	Americas	2004	-77.1333	-12.0333	80	151	temp527	3	4	2	13	3	2	3	3	8	36	6	2	5	4	4	4
2009Nockler#79	Brucella2012	S20 2	human	Callao, Peru	B. melitensis 1	Nöckler2009	Henk Smits	Americas	2004	-77.1333	-12.0333	80	151	temp527	3	4	2	13	3	2	3	3	8	36	6	2	5	4	4	4
2009Nockler#80	Brucella2012	S28 1	human	Callao, Peru	B. melitensis 1	Nöckler2009	Henk Smits	Americas	2004	-77.1333	-12.0333	80	133	temp528	3	4	2	13	3	2	3	3	7	36	6	2	6	4	4	4
2009Nockler#81	Brucella2012	S28 2	human	Callao, Peru	B. melitensis 1	Nöckler2009	Henk Smits	Americas	2005	-77.1333	-12.0333	80	133	temp528	3	4	2	13	3	2	3	3	7	36	6	2	6	4	4	4
2009Nockler#82	Brucella2012	S35 1	human	Callao, Peru	B. melitensis 1	Nöckler2009	Henk Smits	Americas	2005	-77.1333	-12.0333	87	150	temp529	3	4	2	13	6	2	3	3	7	36	6	2	5	7	4	4
2009Nockler#83	Brucella2012	S59 1	human	Callao, Peru	B. melitensis 1	Nöckler2009	Henk Smits	Americas	2006	-77.1333	-12.0333	54	134	temp530	3	4	2	13	5	2	3	3	7	36	6	2	5	8	4	4
2009Nockler#84	Brucella2012	S59 2	human	Callao, Peru	B. melitensis 1	Nöckler2009	Henk Smits	Americas	2006	-77.1333	-12.0333	54	134	temp530	3	4	2	13	5	2	3	3	7	36	6	2	5	8	4	4
2009Nockler#85	Brucella2012	S59 3	human	Callao, Peru	B. melitensis 1	Nöckler2009	Henk Smits	Americas	2006	-77.1333	-12.0333	54	134	temp530	3	4	2	13	5	2	3	3	7	36	6	2	5	8	4	4
2009Nockler#86	Brucella2012	S59 4	human	Callao, Peru	B. melitensis 1	Nöckler2009	Henk Smits	Americas	2006	-77.1333	-12.0333	54	134	temp530	3	4	2	13	5	2	3	3	7	36	6	2	5	8	4	4
2009Nockler#87	Brucella2012	S59 5	human	Callao, Peru	B. melitensis 1	Nöckler2009	Henk Smits	Americas	2006	-77.1333	-12.0333	54	134	temp530	3	4	2	13	5	2	3	3	7	36	6	2	5	8	4	4
2009Nockler#88	Brucella2012	S59 6	human	Callao, Peru	B. melitensis 1	Nöckler2009	Henk Smits	Americas	2007	-77.1333	-12.0333	54	134	temp530	3	4	2	13	5	2	3	3	7	36	6	2	5	8	4	4
2009Nockler#89	Brucella2012	S90 1	human	Callao, Peru	B. melitensis 1	Nöckler2009	Henk Smits	Americas	2007	-77.1333	-12.0333	54	134	temp531	3	4	2	13	5	2	3	3	7	36	6	2	5	4	4	4
2009Nockler#90	Brucella2012	S87 1	human	Callao, Peru	B. melitensis 1	Nöckler2009	Henk Smits	Americas	2007	-77.1333	-12.0333	54	134	temp532	3	4	2	13	5	2	3	3	7	36	6	2	5	5	4	4
2009Smits#001	Brucella2012	#1	human	Peru	B. melitensis 1	Smits2009	Henk Smits	Americas	2000	-75.0152	-9.18997	54	134	temp523	3	4	2	13	5	2	3	3	7	36	6	2	5	7	4	4
2009Smits#002	Brucella2012	#2	human	Peru	B. melitensis 1	Smits2009	Henk Smits	Americas	2000	-75.0152	-9.18997	54	134	temp533	3	4	2	13	5	2	3	3	7	36	6	2	4	8	4	4
2009Smits#003	Brucella2012	#3	human	Peru	B. melitensis 1	Smits2009	Henk Smits	Americas	2000	-75.0152	-9.18997	80	133	temp534	3	4	2	13	3	2	3	3	7	36	6	2	5	6	4	4
2009Smits#004	Brucella2012	#4	human	Peru	B. melitensis 1	Smits2009	Henk Smits	Americas	2000	-75.0152	-9.18997	54	134	temp533	3	4	2	13	5	2	3	3	7	36	6	2	4	8	4	4
2009Smits#005	Brucella2012	#5	human	Peru	B. melitensis 1	Smits2009	Henk Smits	Americas	2000	-75.0152	-9.18997	54	134	temp526	3	4	2	13	5	2	3	3	7	36	6	2	5	6	4	4
2009Smits#006	Brucella2012	#6	human	Peru	B. melitensis 1	Smits2009	Henk Smits	Americas	2000	-75.0152	-9.18997	54	134	temp530	3	4	2	13	5	2	3	3	7	36	6	2	5	8	4	4
2009Smits#007	Brucella2012	#7	human	Peru	B. melitensis 1	Smits2009	Henk Smits	Americas	2000	-75.0152	-9.18997	54	134	temp530	3	4	2	13	5	2	3	3	7	36	6	2	5	8	4	4
2009Smits#008	Brucella2012	#8	human	Peru	B. melitensis 1	Smits2009	Henk Smits	Americas	2000	-75.0152	-9.18997	54	134	temp530	3	4	2	13	5	2	3	3	7	36	6	2	5	8	4	4
2009Smits#009	Brucella2012	#9	human	Peru	B. melitensis 1	Smits2009	Henk Smits	Americas	2000	-75.0152	-9.18997	54	134	temp530	3	4	2	13	5	2	3	3	7	36	6	2	5	8	4	4
2009Smits#010	Brucella2012	#10	human	Peru	B. melitensis 1	Smits2009	Henk Smits	Americas	2000	-75.0152	-9.18997	80	133	temp534	3	4	2	13	3	2	3	3	7	36	6	2	5	6	4	4
2009Smits#011	Brucella2012	#11	human	Peru	B. melitensis 1	Smits2009	Henk Smits	Americas	2000	-75.0152	-9.18997	54	134	temp523	3	4	2	13	5	2	3	3	7	36	6	2	5	7	4	4
2009Smits#012	Brucella2012	#12	human	Peru	B. melitensis 1	Smits2009	Henk Smits	Americas	2000	-75.0152	-9.18997	54	134	temp535	3	4	2	13	5	2	3	3	7	36	6	2	4	4	4	4
2009Smits#013	Brucella2012	#13	human	Peru	B. melitensis 1	Smits2009	Henk Smits	Americas	2000	-75.0152	-9.18997	54	134	temp536	3	4	2	13	5	2	3	3	7	36	6	2	4	8	3	4
2009Smits#014	Brucella2012	#14	human	Peru	B. melitensis 1	Smits2009	Henk Smits	Americas	2001	-75.0152	-9.18997	54	134	temp537	3	4	2	13	5	2	3	3	7	36	6	2	5	6	3	4
2009Smits#015	Brucella2012	#15	human	Peru	B. melitensis 1	Smits2009	Henk Smits	Americas	2000	-75.0152	-9.18997	54	134	temp538	3	4	2	13	5	2	3	3	7	36	6	2	5	7	3	4
2009Smits#016	Brucella2012	#16	human	Peru	B. melitensis 1	Smits2009	Henk Smits	Americas	2000	-75.0152	-9.18997	54	134	temp539	3	4	2	13	5	2	3	3	7	36	6	2	4	8	2	4
2009Smits#017	Brucella2012	#17	human	Peru	B. melitensis 1	Smits2009	Henk Smits	Americas	2000	-75.0152	-9.18997	54	134	temp537	3	4	2	13	5	2	3	3	7	36	6	2	5	6	3	4
2009Smits#018	Brucella2012	#18	human	Peru	B. melitensis 1	Smits2009	Henk Smits	Americas	2000	-75.0152	-9.18997	54	134	temp536	3	4	2	13	5	2	3	3	7	36	6	2	4	8	3	4
2009Smits#019	Brucella2012	#19	human	Peru	B. melitensis 1	Smits2009	Henk Smits	Americas	2000	-75.0152	-9.18997	80	133	temp540	3	4	2	13	3	2	3	3	7	36	6	2	5	6	2	4
2009Smits#020	Brucella2012	#20	human	Peru	B. melitensis 1	Smits2009	Henk Smits	Americas	2000	-75.0152	-9.18997	80	133	temp541	3	4	2	13	3	2	3	3	7	36	6	2	4	8	3	4
2009Smits#021	Brucella2012	#21	human	Peru	B. melitensis 1	Smits2009	Henk Smits	Americas	2000	-75.0152	-9.18997	54	134	temp542	3	4	2	13	5	2	3	3	7	36	6	2	4	6	3	4
2009Smits#022	Brucella2012	#22	human	Peru	B. melitensis 1	Smits2009	Henk Smits	Americas	2000	-75.0152	-9.18997	54	134	temp537	3	4	2	13	5	2	3	3	7	36	6	2	5	6	3	4
2009Smits#023	Brucella2012	#23	human	Peru	B. melitensis 1	Smits2009	Henk Smits	Americas	2000	-75.0152	-9.18997	54	134	temp543	3	4	2	13	5	2	3	3	7	36	6	2	5	6	2	4
2009Smits#024	Brucella2012	#24	human	Peru	B. melitensis 1	Smits2009	Henk Smits	Americas	2001	-75.0152	-9.18997	54	134	temp526	3	4	2	13	5	2	3	3	7	36	6	2	5	6	4	4
2010Valdezate#067	Brucella2012	#20000167	human	Cordoba, Spain	B. melitensis	Valdezate2010	Sylvia Valdezate	Americas	2000	-4.77938	37.8882	48	144	temp593	3	4	3	13	5	2	3	3	5	36	6	2	4	3	3	4
2010Valdezate#069	Brucella2012	#20030179	human	Madrid, Spain	B. melitensis	Valdezate2010	Sylvia Valdezate	Americas	2003	-3.70379	40.4168	48	144	temp595	3	4	3	13	5	2	3	3	5	36	6	2	4	3	4	4
2010Valdezate#070	Brucella2012	#20040440	human	Malaga, Spain	B. melitensis	Valdezate2010	Sylvia Valdezate	Americas	2004	-4.42127	36.7213	53	143	temp596	3	4	3	13	5	3	3	3	5	36	6	2	5	3	3	4
2010Valdezate#071	Brucella2012	#20010190	human	Malaga, Spain	B. melitensis	Valdezate2010	Sylvia Valdezate	Americas	2010	-4.42127	36.7213	53	143	temp597	3	4	3	13	5	3	3	3	5	36	6	2	4	3	3	4
2010Valdezate#072	Brucella2012	#9800059	human	Madrid, Spain	B. melitensis	Valdezate2010	Sylvia Valdezate	Americas	1998	-3.70379	40.4168	48	146	temp598	3	4	3	13	5	2	3	3	6	36	6	2	3	3	3	4
2010Valdezate#074	Brucella2012	#20081715	human	Sevilla, Spain	B. melitensis	Valdezate2010	Sylvia Valdezate	Americas	2008	-5.98233	37.3881	48	146	temp600	3	4	3	13	5	2	3	3	6	36	6	2	2	4	3	4
2010Valdezate#076	Brucella2012	#20060684	human	Ciudad Real, Spain	B. melitensis	Valdezate2010	Sylvia Valdezate	Americas	2006	-3.92738	38.9848	48	141	temp602	3	4	3	13	5	2	3	3	7	36	6	2	6	3	4	4
2010Valdezate#078	Brucella2012	#20070523	human	Ciudad Real, Spain	B. melitensis	Valdezate2010	Sylvia Valdezate	Americas	2007	-3.92738	38.9848	48	146	temp604	3	4	3	13	5	2	3	3	6	36	6	2	3	6	3	4
2010Valdezate#079	Brucella2012	#20071290	human	Ciudad Real, Spain	B. melitensis	Valdezate2010	Sylvia Valdezate	Americas	2007	-3.92738	38.9848	48	146	temp605	3	4	3	13	5	2	3	3	6	36	6	2	8	3	4	4
2010Valdezate#080	Brucella2012	#20081168	human	Guadalajara, Spain	B. melitensis	Valdezate2010	Sylvia Valdezate	Americas	2008	-3.16221	40.6312	55	148	temp606	3	4	3	13	4	2	3	3	9	36	6	2	3	6	3	4
2010Valdezate#081	Brucella2012	#20020475	human	Valencia, Spain	B. melitensis	Valdezate2010	Sylvia Valdezate	Americas	2002	-0.376288	39.4699	55	147	temp607	3	4	3	13	4	2	3	3	6	36	6	9	5	3	5	4
2010Valdezate#082	Brucella2012	#20030176	human	Valencia, Spain	B. melitensis	Valdezate2010	Sylvia Valdezate	Americas	2003	-0.376288	39.4699	93	139	temp608	3	4	3	13	6	2	3	3	7	36	6	2	2	6	7	4
2010Valdezate#085	Brucella2012	#20071186	human	Alicante, Spain	B. melitensis	Valdezate2010	Sylvia Valdezate	Americas	2007	-0.490685	38.346	93	140	temp611	3	4	3	13	6	2	3	3	6	36	6	2	3	3	5	3
2010Valdezate#086	Brucella2012	#20081102	human	Cáceres, Spain	B. melitensis	Valdezate2010	Sylvia Valdezate	Americas	2008			48	146	temp612	3	4	3	13	5	2	3	3	6	36	6	2	5	3	6	6
2010Valdezate#087	Brucella2012	#20030213	human	Teruel, Spain	B. melitensis	Valdezate2010	Sylvia Valdezate	Americas	2003	-1.10367	40.3418	47	136	temp613	3	4	2	13	4	2	3	3	5	36	6	2	3	5	3	5
2010Valdezate#088	Brucella2012	#20040233	human	Cáceres, Spain	B. melitensis	Valdezate2010	Sylvia Valdezate	Americas	2004			53	143	temp614	3	4	3	13	5	3	3	3	5	36	6	2	4	5	4	4
2010Valdezate#089	Brucella2012	#20040163	human	Badajoz, Spain	B. melitensis	Valdezate2010	Sylvia Valdezate	Americas	2004	-6.97017	38.8801	53	145	temp615	3	4	3	13	5	3	3	3	6	36	6	2	5	3	4	4
2010Valdezate#090	Brucella2012	#20090402	human	Ciudad Real, Spain	B. melitensis	Valdezate2010	Sylvia Valdezate	Americas	2009	-3.92738	38.9848	48	142	temp616	3	4	3	13	5	2	3	3	7	36	5	2	5	3	10	3
2010Valdezate#091	Brucella2012	#20090777	human	Madrid, Spain	B. melitensis	Valdezate2010	Sylvia Valdezate	Americas	2009	-3.70379	40.4168	53	149	temp617	3	4	3	13	5	3	3	3	7	40	6	2	5	5	7	4
2010Valdezate#092	Brucella2012	#9800053	human	Almeria, Spain	B. melitensis	Valdezate2010	Sylvia Valdezate	Americas	1998	-2.46371	36.834	48	146	temp618	3	4	3	13	5	2	3	3	6	36	6	2	4	6	3	6
2010Valdezate#094	Brucella2012	#20000193	human	Huelva, Spain	B. melitensis	Valdezate2010	Sylvia Valdezate	Americas	2000	-6.94472	37.2614	53	145	temp620	3	4	3	13	5	3	3	3	6	36	6	2	4	4	6	4
2010Valdezate#095	Brucella2012	#20080232	human	Madrid, Spain	B. melitensis	Valdezate2010	Sylvia Valdezate	Americas	2008	-3.70379	40.4168	48	146	temp621	3	4	3	13	5	2	3	3	6	36	6	2	5	9	6	7
2010Valdezate#096	Brucella2012	#20080634	human	Cáceres, Spain	B. melitensis	Valdezate2010	Sylvia Valdezate	Americas	2008			48	146	temp622	3	4	3	13	5	2	3	3	6	36	6	2	3	8	5	7
2010Valdezate#097	Brucella2012	#20050708	human	Cáceres, Spain	B. melitensis	Valdezate2010	Sylvia Valdezate	Americas	2005			48	141	temp623	3	4	3	13	5	2	3	3	7	36	6	2	3	5	4	5
2010Valdezate#098	Brucella2012	#20000232	human	Huelva, Spain	B. melitensis	Valdezate2010	Sylvia Valdezate	Americas	2000	-6.94472	37.2614	53	145	temp624	3	4	3	13	5	3	3	3	6	36	6	2	3	4	6	4
2010Valdezate#099	Brucella2012	#20091322	human	Madrid, Spain	B. melitensis	Valdezate2010	Sylvia Valdezate	Americas	2009	-3.70379	40.4168	80	152	temp625	3	4	2	13	3	2	3	3	7	36	5	1	7	3	5	3
2010Valdezate#101	Brucella2012	#9900109	human	Cordoba, Spain	B. melitensis	Valdezate2010	Sylvia Valdezate	Americas	1999	-4.77938	37.8882	53	145	temp627	3	4	3	13	5	3	3	3	6	36	6	2	6	4	6	5
2010Valdezate#102	Brucella2012	#20040143	human	Valencia, Spain	B. melitensis	Valdezate2010	Sylvia Valdezate	Americas	2004	-0.376288	39.4699	53	145	temp628	3	4	3	13	5	3	3	3	6	36	6	2	4	6	5	3
2010Valdezate#103	Brucella2012	#9900108	human	Cordoba, Spain	B. melitensis	Valdezate2010	Sylvia Valdezate	Americas	1999	-4.77938	37.8882	53	145	temp629	3	4	3	13	5	3	3	3	6	36	6	2	4	4	6	5
2010Valdezate#104	Brucella2012	#20040170	human	Valencia, Spain	B. melitensis	Valdezate2010	Sylvia Valdezate	Americas	2004	-0.376288	39.4699	53	145	temp628	3	4	3	13	5	3	3	3	6	36	6	2	4	6	5	3
2010Valdezate#105	Brucella2012	#20000233	human	Huelva, Spain	B. melitensis	Valdezate2010	Sylvia Valdezate	Americas	2000	-6.94472	37.2614	53	145	temp630	3	4	3	13	5	3	3	3	6	36	6	2	3	4	6	3
2011Muendo#01	Brucella2012	1-KEBm1	cattle	Central, Kenya	B. melitensis 1	Muendo2011	Henk Smits	Americas	2009	36.9406	-0.90653	55	195	temp727	3	4	3	13	4	2	3	3	8	36	6	2	4	6	3	6
2011Muendo#02	Brucella2012	2-KEBm1	cattle	Central, Kenya	B. melitensis 1	Muendo2011	Henk Smits	Americas	2009	36.9406	-0.90653	55	195	temp727	3	4	3	13	4	2	3	3	8	36	6	2	4	6	3	6
2011Muendo#03	Brucella2012	3-KEBm1	cattle	Central, Kenya	B. melitensis 1	Muendo2011	Henk Smits	Americas	2009	36.9406	-0.90653	55	195	temp727	3	4	3	13	4	2	3	3	8	36	6	2	4	6	3	6
2011Muendo#04	Brucella2012	4-KEBm1	cattle	Central, Kenya	B. melitensis 1	Muendo2011	Henk Smits	Americas	2009	36.9406	-0.90653	55	195	temp727	3	4	3	13	4	2	3	3	8	36	6	2	4	6	3	6
2011Muendo#05	Brucella2012	5-KEBm1	cattle	Central, Kenya	B. melitensis 1	Muendo2011	Henk Smits	Americas	2009	36.9406	-0.90653	55	195	temp727	3	4	3	13	4	2	3	3	8	36	6	2	4	6	3	6
2012Ferreira#001	Brucella2012	REF 16M			B. melitensis 1	Ferreira2012	Cristina Ferreira	Americas				47	136	temp2	3	4	2	13	4	2	3	3	5	36	6	2	5	7	3	6
2012Ferreira#040	Brucella2012	AFSSA-02/6501		Portugal	B. melitensis 1	Ferreira2012	Cristina Ferreira	Americas	2002	-8.22445	39.3999	55	147	temp748	3	4	3	13	4	2	3	3	6	36	6	2	4	6	5	4
2012Ferreira#041	Brucella2012	AFSSA-05/0716		Portugal	B. melitensis 1	Ferreira2012	Cristina Ferreira	Americas	2005	-8.22445	39.3999	48	130	temp749	3	4	3	13	5	2	3	3	6	36	5	2	9	8	3	5
2012Ferreira#042	Brucella2012	LNIV-860Bm3-09		Ribatejo e Oeste, Portugal	B. melitensis 1	Ferreira2012	Cristina Ferreira	Americas	2009			48	130	temp750	3	4	3	13	5	2	3	3	6	36	5	2	5	8	6	8
2012Ferreira#043	Brucella2012	LNIV-861Bm3-09		Ribatejo e Oeste, Portugal	B. melitensis 1	Ferreira2012	Cristina Ferreira	Americas	2009			48	130	temp750	3	4	3	13	5	2	3	3	6	36	5	2	5	8	6	8
2012Ferreira#044	Brucella2012	LNIV-862Bm3-09		Ribatejo e Oeste, Portugal	B. melitensis 1	Ferreira2012	Cristina Ferreira	Americas	2009			48	130	temp750	3	4	3	13	5	2	3	3	6	36	5	2	5	8	6	8
2012Ferreira#045	Brucella2012	AFSSA-02/6907		Portugal	B. melitensis 1	Ferreira2012	Cristina Ferreira	Americas	2002	-8.22445	39.3999	96	186	temp751	3	4	3	14	4	2	3	3	6	36	5	2	4	7	5	4
2012Ferreira#046	Brucella2012	AFSSA-04/2179		Portugal	B. melitensis 1	Ferreira2012	Cristina Ferreira	Americas	2004	-8.22445	39.3999	96	186	temp752	3	4	3	14	4	2	3	3	6	36	5	2	4	6	5	4
2012Ferreira#058	Brucella2012	LNIV-523REV1-06		Trás-os-Montes, Portugal	B. melitensis REV1	Ferreira2012	Cristina Ferreira	Americas	2006			47	138	temp76	3	4	2	13	4	2	3	3	8	36	6	2	4	6	3	6
2012Ferreira#059	Brucella2012	LNIV-527REV1-06		Trás-os-Montes, Portugal	B. melitensis REV1	Ferreira2012	Cristina Ferreira	Americas	2006			47	138	temp76	3	4	2	13	4	2	3	3	8	36	6	2	4	6	3	6
2012Ferreira#065	Brucella2012	LNIV-312Bm3-04		Beira Litoral, Portugal	B. melitensis 3	Ferreira2012	Cristina Ferreira	Americas	2004	-9.395	38.7099	48	142	temp761	3	4	3	13	5	2	3	3	7	36	5	2	5	8	3	5
2012Ferreira#078	Brucella2012	LNIV-509Bm3-05		Beira Interior, Portugal	B. melitensis 3	Ferreira2012	Cristina Ferreira	Americas	2005	-7.50907	40.2779	95	190	temp765	3	4	3	13	3	2	3	3	6	36	5	2	6	5	3	5
2012Ferreira#084	Brucella2012	LNIV-158Bm3-03		Beira Litoral, Portugal	B. melitensis 3	Ferreira2012	Cristina Ferreira	Americas	2003	-9.395	38.7099	48	188	temp767	3	4	3	13	5	2	3	3	5	36	5	2	5	8	3	5
2012Ferreira#088	Brucella2012	LNIV-669Bm1-07		Ribatejo e Oeste, Portugal	B. melitensis 1	Ferreira2012	Cristina Ferreira	Americas	2007			55	128	temp768	3	4	3	13	4	2	3	3	6	36	5	2	5	8	3	5
2012Ferreira#089	Brucella2012	LNIV-670Bm1-07		Ribatejo e Oeste, Portugal	B. melitensis 1	Ferreira2012	Cristina Ferreira	Americas	2007			55	128	temp768	3	4	3	13	4	2	3	3	6	36	5	2	5	8	3	5
2012Ferreira#090	Brucella2012	LNIV-677Bm1-07		Ribatejo e Oeste, Portugal	B. melitensis 1	Ferreira2012	Cristina Ferreira	Americas	2007			55	128	temp768	3	4	3	13	4	2	3	3	6	36	5	2	5	8	3	5
2012Ferreira#091	Brucella2012	LNIV-79Bm3-01		Alentejo, Portugal	B. melitensis 3	Ferreira2012	Cristina Ferreira	Americas	2001	-7.80071	40.3134	52	129	temp769	3	4	3	14	5	2	3	3	6	36	5	2	4	8	6	5
2012Ferreira#102	Brucella2012	LNIV-109Bm3-03		Algarve, Portugal	B. melitensis 3	Ferreira2012	Cristina Ferreira	Americas	2003	-7.93083	37.018	52	129	temp775	3	4	3	14	5	2	3	3	6	36	5	2	4	5	5	5
2012Ferreira#105	Brucella2012	LNIV-214Bm3-03		Algarve, Portugal	B. melitensis 3	Ferreira2012	Cristina Ferreira	Americas	2003	-7.93083	37.018	96	189	temp777	3	4	3	14	4	2	3	3	6	40	5	2	4	8	6	4
2012Ferreira#109	Brucella2012	LNIV-284Bm3-04		Algarve, Portugal	B. melitensis 3	Ferreira2012	Cristina Ferreira	Americas	2004	-7.93083	37.018	55	128	temp778	3	4	3	13	4	2	3	3	6	36	5	2	4	8	5	5
2012Ferreira#113	Brucella2012	LNIV-760Bm1-04		Entre Douro e Minho, Portugal	B. melitensis 1	Ferreira2012	Cristina Ferreira	Americas	2004	-8.6749	41.3254	48	130	temp780	3	4	3	13	5	2	3	3	6	36	5	2	6	6	3	5
2012Ferreira#114	Brucella2012	LNIV-761Bm1-04		Entre Douro e Minho, Portugal	B. melitensis 1	Ferreira2012	Cristina Ferreira	Americas	2004	-8.6749	41.3254	55	128	temp781	3	4	3	13	4	2	3	3	6	36	5	2	6	5	3	5
2012Ferreira#116	Brucella2012	LNIV-764REV1-05		Entre Douro e Minho, Portugal	B. melitensis REV1	Ferreira2012	Cristina Ferreira	Americas	2005	-8.6749	41.3254	47	138	temp783	3	4	2	13	4	2	3	3	8	36	6	2	4	3	3	6
2012Ferreira#117	Brucella2012	LNIV-765Bm1-06		Entre Douro e Minho, Portugal	B. melitensis 1	Ferreira2012	Cristina Ferreira	Americas	2006	-8.6749	41.3254	97	187	temp784	3	4	3	11	4	2	3	3	6	36	5	2	5	5	3	5
2012Ferreira#119	Brucella2012	LNIV-767Bm1-07		Entre Douro e Minho, Portugal	B. melitensis 1	Ferreira2012	Cristina Ferreira	Americas	2004	-8.6749	41.3254	55	128	temp786	3	4	3	13	4	2	3	3	6	36	5	2	4	7	7	4
2012Ferreira#122	Brucella2012	LNIV-770Bm1-07		Entre Douro e Minho, Portugal	B. melitensis 1	Ferreira2012	Cristina Ferreira	Americas	2007	-8.6749	41.3254	96	186	temp788	3	4	3	14	4	2	3	3	6	36	5	2	4	8	5	5
2009Her#001	Brucella2012	KRef01	cattle	England	B. melitensis 1	Her2009	Moon Her	B.abortus		-1.17432	52.3555	28	83	temp837	4	5	4	12	2	2	3	3	5	42	8	3	5	3	4	5
2009Her#002	Brucella2012	KRef02	cattle	England	B. melitensis 2	Her2009	Moon Her	B.abortus		-1.17432	52.3555	29	80	temp836	4	5	4	12	2	1	3	3	6	42	8	3	4	3	3	5
2013Garofolo_19513	Brucella_ITALIA_1	19513	Human	Ferrara,Italy	B. melitensis_biovar3	Garofolo2013	Giuliano Garofolo	East Mediterranean	2011			43	125	temp917	1	5	3	13	3	2	3	2	4	40	8	5	4	3	6	5
2006LeFlèche#080	Brucella2012	BCCN#75-478	sheep	Israel	B. melitensis 1	Le Flèche2006	Gilles Vergnaud	East mediterranean	1975	34.8516	31.0461	43	125	temp77	1	5	3	13	3	2	3	2	4	40	8	5	5	3	5	4
2006LeFlèche#085	Brucella2012	BCCN#92-87	sheep	Aragon, Spain	B. melitensis 2	Le Flèche2006	Gilles Vergnaud	East mediterranean	1992	-0.905662	41.5976	43	105	temp82	1	5	3	13	3	2	3	2	5	10	8	4	4	3	4	5
2006LeFlèche#090	Brucella2012	BCCN#96-31	sheep	Israel	B. melitensis 3	Le Flèche2006	Gilles Vergnaud	East mediterranean	1996	34.8516	31.0461	44	110	temp87	1	4	3	13	3	2	3	2	4	40	8	5	4	3	4	5
2006LeFlèche#091	Brucella2012	BCCN#96-32	sheep	Israel	B. melitensis 3	Le Flèche2006	Gilles Vergnaud	East mediterranean	1996	34.8516	31.0461	44	110	temp88	1	4	3	13	3	2	3	2	4	40	8	6	4	3	4	5
2006LeFlèche#094	Brucella2012	BCCN#90-112	cattle	Greece	B. melitensis 3	Le Flèche2006	Gilles Vergnaud	East mediterranean	1990	21.8243	39.0742	43	125	temp91	1	5	3	13	3	2	3	2	4	40	8	6	4	6	4	3
2006LeFlèche#095	Brucella2012	BCCN#92-80	sheep	Spain (Basque Country)	B. melitensis 3	Le Flèche2006	Gilles Vergnaud	East mediterranean	1992	-2.61893	42.9896	42	116	temp92	1	5	3	13	2	2	3	2	4	40	8	4	7	3	4	6
2006LeFlèche#100	Brucella2012	BCCN#94-49	sheep	India	B. melitensis rough	Le Flèche2006	Gilles Vergnaud	East mediterranean	1994	78.9629	20.5937	42	116	temp97	1	5	3	13	2	2	3	2	4	40	8	5	4	3	6	4
2006LeFlèche#129	Brucella2012	BfR 43	unknown	?	B. melitensis 2	Le Flèche2006	Gilles Vergnaud	East mediterranean	1972			43	105	temp125	1	5	3	13	3	2	3	2	5	10	8	3	4	3	7	5
2006LeFlèche#130	Brucella2012	BfR 44	unknown	?	B. melitensis 2	Le Flèche2006	Gilles Vergnaud	East mediterranean	1972			43	105	temp126	1	5	3	13	3	2	3	2	5	10	8	3	4	3	6	5
2006LeFlèche#131	Brucella2012	BfR 46	unknown	Bonn, Germany	B. melitensis 2	Le Flèche2006	Gilles Vergnaud	East mediterranean	1999	7.09821	50.7374	43	125	temp127	1	5	3	13	3	2	3	2	4	40	8	6	4	4	7	3
2006LeFlèche#132	Brucella2012	BfR 50	sheep	Aleppo, Syria	B. melitensis 2	Le Flèche2006	Gilles Vergnaud	East mediterranean	1990	37.1593	36.2155	43	122	temp128	1	5	3	13	3	2	3	2	4	42	8	8	4	8	7	3
2006LeFlèche#133	Brucella2012	BfR 51	sheep	Meskane, Syria	B. melitensis 2	Le Flèche2006	Gilles Vergnaud	East mediterranean	1990	40.0833	36.7667	43	122	temp129	1	5	3	13	3	2	3	2	4	42	8	4	4	3	5	4
2007AlDahouk#004	Brucella2012	BCCN#92-70	human	Paris, France	B. melitensis 1	Al Dahouk2007	Gilles Vergnaud	East mediterranean	1992	2.35222	48.8566	63	111	temp203	1	5	3	13	2	3	3	2	4	40	8	4	4	3	4	6
2007AlDahouk#005	Brucella2012	BCCN#93-2	human	Poitiers, France	B. melitensis 1	Al Dahouk2007	Gilles Vergnaud	East mediterranean	1993	0.340375	46.5802	60	99	temp204	1	5	3	13	3	2	2	2	6	10	8	7	4	3	5	6
2007AlDahouk#006	Brucella2012	BCCN#94-37	human	Paris, France	B. melitensis 1	Al Dahouk2007	Gilles Vergnaud	East mediterranean	1994	2.35222	48.8566	43	125	temp205	1	5	3	13	3	2	3	2	4	40	8	5	4	8	6	9
2007AlDahouk#010	Brucella2012	BCCN#96-3	human	Tarbes, France	B. melitensis 2	Al Dahouk2007	Gilles Vergnaud	East mediterranean	1996	0.078082	43.233	60	99	temp209	1	5	3	13	3	2	2	2	6	10	8	4	4	3	6	6
2007AlDahouk#011	Brucella2012	BCCN#96-30	human	Israel	B. melitensis 2	Al Dahouk2007	Gilles Vergnaud	East mediterranean	1996	34.8516	31.0461	43	125	temp210	1	5	3	13	3	2	3	2	4	40	8	4	5	3	6	5
2007AlDahouk#012	Brucella2012	BCCN#83-198	human	Spain	B. melitensis 3	Al Dahouk2007	Gilles Vergnaud	East mediterranean	1983	-3.74922	40.4637	42	116	temp211	1	5	3	13	2	2	3	2	4	40	8	5	7	3	6	5
2007AlDahouk#014	Brucella2012	BCCN#96-142	human	Lyon, France	B. melitensis 3	Al Dahouk2007	Gilles Vergnaud	East mediterranean	1996	4.83566	45.764	42	116	temp213	1	5	3	13	2	2	3	2	4	40	8	5	7	3	4	5
2007AlDahouk#020	Brucella2012	BCCN#03-1	human	Paris, France	B. melitensis 3	Al Dahouk2007	Gilles Vergnaud	East mediterranean	2003	2.35222	48.8566	42	116	temp218	1	5	3	13	2	2	3	2	4	40	8	5	7	3	5	5
2007AlDahouk#023	Brucella2012	BCCN#94-62	human	Agen, France	B. melitensis rough	Al Dahouk2007	Gilles Vergnaud	East mediterranean	1994	0.616363	44.2031	43	105	temp221	1	5	3	13	3	2	3	2	5	10	8	3	4	3	5	5
2007AlDahouk#026	Brucella2012	BfR 1	human	Turkey	B. melitensis 2	Al Dahouk2007	Gilles Vergnaud	East mediterranean	2002	35.2433	38.9637	43	125	temp224	1	5	3	13	3	2	3	2	4	40	8	5	5	3	4	4
2007AlDahouk#027	Brucella2012	BfR 2	human	Turkey	B. melitensis 2	Al Dahouk2007	Gilles Vergnaud	East mediterranean	2002	35.2433	38.9637	42	116	temp225	1	5	3	13	2	2	3	2	4	40	8	7	6	3	5	5
2007AlDahouk#028	Brucella2012	BfR 3	human	Turkey	B. melitensis 2	Al Dahouk2007	Gilles Vergnaud	East mediterranean	2002	35.2433	38.9637	43	125	temp226	1	5	3	13	3	2	3	2	4	40	8	6	4	3	5	4
2007AlDahouk#029	Brucella2012	BfR 4	human	Turkey	B. melitensis 2	Al Dahouk2007	Gilles Vergnaud	East mediterranean	2002	35.2433	38.9637	42	116	temp227	1	5	3	13	2	2	3	2	4	40	8	6	5	3	8	6
2007AlDahouk#030	Brucella2012	BfR 5	human	Turkey	B. melitensis 2	Al Dahouk2007	Gilles Vergnaud	East mediterranean	2002	35.2433	38.9637	42	116	temp228	1	5	3	13	2	2	3	2	4	40	8	5	9	3	6	5
2007AlDahouk#031	Brucella2012	BfR 6	human	Turkey	B. melitensis 2	Al Dahouk2007	Gilles Vergnaud	East mediterranean	2002	35.2433	38.9637	43	104	temp229	1	5	3	13	3	2	3	2	5	36	8	4	4	3	5	6
2007AlDahouk#032	Brucella2012	BfR 7	human	Turkey	B. melitensis 2	Al Dahouk2007	Gilles Vergnaud	East mediterranean	2002	35.2433	38.9637	42	116	temp230	1	5	3	13	2	2	3	2	4	40	8	4	8	3	8	5
2007AlDahouk#033	Brucella2012	BfR 8	human	Turkey	B. melitensis 1	Al Dahouk2007	Gilles Vergnaud	East mediterranean	2002	35.2433	38.9637	43	125	temp231	1	5	3	13	3	2	3	2	4	40	8	3	4	3	5	5
2007AlDahouk#034	Brucella2012	BfR 10	human	Turkey	B. melitensis 2	Al Dahouk2007	Gilles Vergnaud	East mediterranean	2002	35.2433	38.9637	43	125	temp232	1	5	3	13	3	2	3	2	4	40	8	6	5	3	5	5
2007AlDahouk#035	Brucella2012	BfR 11	human	Turkey	B. melitensis 1	Al Dahouk2007	Gilles Vergnaud	East mediterranean	2002	35.2433	38.9637	43	125	temp233	1	5	3	13	3	2	3	2	4	40	8	6	3	3	5	4
2007AlDahouk#036	Brucella2012	BfR 12	human	Greece	B. melitensis 2	Al Dahouk2007	Gilles Vergnaud	East mediterranean	2002	21.8243	39.0742	43	106	temp234	1	5	3	13	3	2	3	2	5	40	8	5	4	3	4	4
2007AlDahouk#037	Brucella2012	BfR 13	human	Turkey	B. melitensis 2	Al Dahouk2007	Gilles Vergnaud	East mediterranean	2002	35.2433	38.9637	61	103	temp235	1	5	3	14	3	2	3	2	5	36	8	6	4	3	5	6
2007AlDahouk#038	Brucella2012	BfR 15	human	Turkey	B. melitensis 1	Al Dahouk2007	Gilles Vergnaud	East mediterranean	2002	35.2433	38.9637	43	125	temp236	1	5	3	13	3	2	3	2	4	40	8	5	4	3	4	5
2007AlDahouk#039	Brucella2012	BfR 16	human	Turkey	B. melitensis 1	Al Dahouk2007	Gilles Vergnaud	East mediterranean	2002	35.2433	38.9637	58			1	5	3	13	3	1	3	2	4		8	6	4	3	5	6
2007AlDahouk#040	Brucella2012	BfR I	human	Turkey	B. melitensis 1	Al Dahouk2007	Gilles Vergnaud	East mediterranean	2003	35.2433	38.9637	58		temp237	1	5	3	13	3	1	3	2	4	40	8	4	4	3	5	6
2007AlDahouk#041	Brucella2012	BfR II	human	?	B. melitensis 1	Al Dahouk2007	Gilles Vergnaud	East mediterranean	2003			42	116	temp238	1	5	3	13	2	2	3	2	4	40	8	8	4	3	5	7
2007AlDahouk#042	Brucella2012	BfR III	human	Turkey	B. melitensis 2	Al Dahouk2007	Gilles Vergnaud	East mediterranean	2003	35.2433	38.9637	43	125	temp239	1	5	3	13	3	2	3	2	4	40	8	5	5	3	7	5
2007AlDahouk#043	Brucella2012	BfR IV	human	Lebanon	B. melitensis 2	Al Dahouk2007	Gilles Vergnaud	East mediterranean	2003	35.8623	33.8547	43	125	temp240	1	5	3	13	3	2	3	2	4	40	8	4	4	3	6	4
2007AlDahouk#044	Brucella2012	BfR VII	human	Syria	B. melitensis 2	Al Dahouk2007	Gilles Vergnaud	East mediterranean	2003	38.9968	34.8021	43	125	temp241	1	5	3	13	3	2	3	2	4	40	8	4	4	3	4	4
2007AlDahouk#045	Brucella2012	BfR IX	human	Turkey	B. melitensis 2	Al Dahouk2007	Gilles Vergnaud	East mediterranean	2003	35.2433	38.9637	43	125	temp242	1	5	3	13	3	2	3	2	4	40	8	4	4	3	5	5
2007AlDahouk#046	Brucella2012	BfR X	human	Bosnia	B. melitensis 2	Al Dahouk2007	Gilles Vergnaud	East mediterranean	2003	-73.1134	-36.7897	43	125	temp243	1	5	3	13	3	2	3	2	4	40	8	7	4	3	7	8
2007AlDahouk#047	Brucella2012	BfR XII	human	Turkey	B. melitensis 2	Al Dahouk2007	Gilles Vergnaud	East mediterranean	2003	35.2433	38.9637	43	125	temp244	1	5	3	13	3	2	3	2	4	40	8	5	4	3	5	4
2007AlDahouk#048	Brucella2012	BfR XIV	human	?	B. melitensis 2	Al Dahouk2007	Gilles Vergnaud	East mediterranean	2003			43	125	temp245	1	5	3	13	3	2	3	2	4	40	8	5	4	7	6	3
2007AlDahouk#051	Brucella2012	BfR 4	human	Bern, Switzerland	B. melitensis 2	Al Dahouk2007	Gilles Vergnaud	East mediterranean	2000	7.44461	46.9479	42	116	temp248	1	5	3	13	2	2	3	2	4	40	8	5	7	3	6	6
2007AlDahouk#052	Brucella2012	BfR 5	human	Düsseldorf, Germany	B. melitensis 2	Al Dahouk2007	Gilles Vergnaud	East mediterranean	2004			43	125	temp249	1	5	3	13	3	2	3	2	4	40	8	6	4	6	5	3
2007AlDahouk#053	Brucella2012	BfR 12	human	Turkey	B. melitensis 1	Al Dahouk2007	Gilles Vergnaud	East mediterranean	1999	35.2433	38.9637	62	114	temp250	1	3	3	13	2	2	3	2	4	40	8	7	5	3	6	7
2007AlDahouk#054	Brucella2012	BfR 13	human	Turkey	B. melitensis 1	Al Dahouk2007	Gilles Vergnaud	East mediterranean	1999	35.2433	38.9637	43	125	temp251	1	5	3	13	3	2	3	2	4	40	8	4	4	3	5	6
2007AlDahouk#055	Brucella2012	BfR 14	human	München, Germany	B. melitensis 1	Al Dahouk2007	Gilles Vergnaud	East mediterranean	2000			59	117	temp252	1	5	2	13	3	2	3	2	4	40	8	5	3	6	5	5
2007AlDahouk#056	Brucella2012	BfR 16	human	Stuttgart, Germany	B. melitensis 1	Al Dahouk2007	Gilles Vergnaud	East mediterranean	2001	9.18176	48.7754	43	125	temp253	1	5	3	13	3	2	3	2	4	40	8	6	4	3	7	5
2007AlDahouk#058	Brucella2012	BfR 18	human	Turkey	B. melitensis 1	Al Dahouk2007	Gilles Vergnaud	East mediterranean	2000	35.2433	38.9637	57	112	temp255	1	5	3	13	3	3	3	2	4	40	8	5	4	3	7	8
2007AlDahouk#059	Brucella2012	BfR 19	human	Mannheim, Germany	B. melitensis 1	Al Dahouk2007	Gilles Vergnaud	East mediterranean	1995	8.46604	49.4875	43	125	temp256	1	5	3	13	3	2	3	2	4	40	8	6	4	3	6	4
2007AlDahouk#062	Brucella2012	BfR 28	human	Bern, Switzerland	B. melitensis 1	Al Dahouk2007	Gilles Vergnaud	East mediterranean	2000	7.44461	46.9479	60	99	temp259	1	5	3	13	3	2	2	2	6	10	8	4	4	3	6	5
2007AlDahouk#063	Brucella2012	BfR 29	human	?	B. melitensis 2	Al Dahouk2007	Gilles Vergnaud	East mediterranean	1999			42	116	temp260	1	5	3	13	2	2	3	2	4	40	8	6	9	3	6	5
2007AlDahouk#064	Brucella2012	BfR 30	human	Turkey	B. melitensis 2	Al Dahouk2007	Gilles Vergnaud	East mediterranean	1999	35.2433	38.9637	42	116	temp261	1	5	3	13	2	2	3	2	4	40	8	5	6	3	6	7
2007AlDahouk#066	Brucella2012	BfR 33	human	Ulm, Germany	B. melitensis 2	Al Dahouk2007	Gilles Vergnaud	East mediterranean	2001	9.97935	48.4043	43	125	temp263	1	5	3	13	3	2	3	2	4	40	8	3	5	3	5	5
2007AlDahouk#067	Brucella2012	BfR 34	human	Turkey	B. melitensis 2	Al Dahouk2007	Gilles Vergnaud	East mediterranean	2000	35.2433	38.9637	43	125	temp264	1	5	3	13	3	2	3	2	4	40	8	5	4	3	6	4
2007AlDahouk#069	Brucella2012	BfR 36	human	Berlin, Germany	B. melitensis 2	Al Dahouk2007	Gilles Vergnaud	East mediterranean	2000	13.4061	52.5192	43	104	temp266	1	5	3	13	3	2	3	2	5	36	8	4	4	3	5	4
2007AlDahouk#070	Brucella2012	BfR 37	human	Turkey	B. melitensis 2	Al Dahouk2007	Gilles Vergnaud	East mediterranean	1997	35.2433	38.9637	42	108	temp267	1	5	3	13	2	2	3	2	4	42	8	8	7	3	3	5
2007AlDahouk#071	Brucella2012	BfR 38	human	Berlin, Germany	B. melitensis 3	Al Dahouk2007	Gilles Vergnaud	East mediterranean	1996	13.4061	52.5192	42	108	temp268	1	5	3	13	2	2	3	2	4	42	8	7	6	3	4	5
2007AlDahouk#072	Brucella2012	BfR 39	human	Portugal	B. melitensis 2	Al Dahouk2007	Gilles Vergnaud	East mediterranean	2002	-8.22445	39.3999	42	108	temp269	1	5	3	13	2	2	3	2	4	42	8	7	7	3	4	5
2007AlDahouk#073	Brucella2012	BfR 40	human	München, Germany	B. melitensis 2	Al Dahouk2007	Gilles Vergnaud	East mediterranean	2002			43	122	temp270	1	5	3	13	3	2	3	2	4	42	8	5	4	3	4	5
2007AlDahouk#074	Brucella2012	BfR 42	human	?	B. melitensis 2	Al Dahouk2007	Gilles Vergnaud	East mediterranean	2002			43	122	temp271	1	5	3	13	3	2	3	2	4	42	8	5	4	3	6	4
2007AlDahouk#075	Brucella2012	BfR 45	human	?	B. melitensis 2	Al Dahouk2007	Gilles Vergnaud	East mediterranean	1999			43	122	temp272	1	5	3	13	3	2	3	2	4	42	8	2	4	3	4	4
2007AlDahouk#076	Brucella2012	BfR 47	human	Turkey	B. melitensis 2	Al Dahouk2007	Gilles Vergnaud	East mediterranean	1999	35.2433	38.9637	43	122	temp273	1	5	3	13	3	2	3	2	4	42	8	6	4	4	7	3
2007AlDahouk#077	Brucella2012	BfR 52	human	Bern, Switzerland	B. melitensis 2	Al Dahouk2007	Gilles Vergnaud	East mediterranean	2000	7.44461	46.9479	43	122	temp274	1	5	3	13	3	2	3	2	4	42	8	4	5	3	5	4
2007AlDahouk#079	Brucella2012	BfR 54	human	Bern, Switzerland	B. melitensis 2	Al Dahouk2007	Gilles Vergnaud	East mediterranean	2001	7.44461	46.9479	43	122	temp276	1	5	3	13	3	2	3	2	4	42	8	4	5	3	6	4
2007AlDahouk#084	Brucella2012	BfR 60	human	Turkey	B. melitensis 3	Al Dahouk2007	Gilles Vergnaud	East mediterranean	2001	35.2433	38.9637	43	125	temp281	1	5	3	13	3	2	3	2	4	40	8	5	4	6	9	3
2007AlDahouk#085	Brucella2012	BfR 61	human	Turkey	B. melitensis 3	Al Dahouk2007	Gilles Vergnaud	East mediterranean	2001	35.2433	38.9637	57	112	temp282	1	5	3	13	3	3	3	2	4	40	8	6	4	3	6	4
2007AlDahouk#086	Brucella2012	BfR 62	human	Irak	B. melitensis 3	Al Dahouk2007	Gilles Vergnaud	East mediterranean	2001	43.6793	33.2232	43	125	temp283	1	5	3	13	3	2	3	2	4	40	8	4	4	3	4	5
2007AlDahouk#087	Brucella2012	BfR 63	human	Greece	B. melitensis 3	Al Dahouk2007	Gilles Vergnaud	East mediterranean	2001	21.8243	39.0742	43	125	temp284	1	5	3	13	3	2	3	2	4	40	8	6	5	3	5	4
2007AlDahouk#088	Brucella2012	BfR 64	human	Turkey	B. melitensis 3	Al Dahouk2007	Gilles Vergnaud	East mediterranean	1996	35.2433	38.9637	43	125	temp285	1	5	3	13	3	2	3	2	4	40	8	5	4	3	4	4
2007AlDahouk#089	Brucella2012	BfR 65	human	?	B. melitensis 3	Al Dahouk2007	Gilles Vergnaud	East mediterranean	1997			43	125	temp286	1	5	3	13	3	2	3	2	4	40	8	4	4	6	7	3
2007AlDahouk#090	Brucella2012	BfR 66	human	Bonn, Germany	B. melitensis 3	Al Dahouk2007	Gilles Vergnaud	East mediterranean	1997	7.09821	50.7374	43	122	temp287	1	5	3	13	3	2	3	2	4	42	8	7	4	3	5	4
2007AlDahouk#091	Brucella2012	BfR 67	human	Turkey	B. melitensis 3	Al Dahouk2007	Gilles Vergnaud	East mediterranean	1998	35.2433	38.9637	43	122	temp288	1	5	3	13	3	2	3	2	4	42	8	5	5	3	5	4
2007AlDahouk#092	Brucella2012	BfR 68	human	Urlaub, Tyrol, Germany	B. melitensis 3	Al Dahouk2007	Gilles Vergnaud	East mediterranean	1999			42	107	temp289	1	5	3	13	2	2	3	2	3	42	8	4	4	3	7	6
2007AlDahouk#094	Brucella2012	BfR 71	human	Greece	B. melitensis 3	Al Dahouk2007	Gilles Vergnaud	East mediterranean	2000	21.8243	39.0742	43	122	temp291	1	5	3	13	3	2	3	2	4	42	8	9	4	3	7	6
2007AlDahouk#095	Brucella2012	BfR 72	human	Turkey	B. melitensis 3	Al Dahouk2007	Gilles Vergnaud	East mediterranean	1999	35.2433	38.9637	43	122	temp292	1	5	3	13	3	2	3	2	4	42	8	5	4	5	7	3
2007AlDahouk#096	Brucella2012	BfR 73	human	Turkey	B. melitensis 3	Al Dahouk2007	Gilles Vergnaud	East mediterranean	2000	35.2433	38.9637	42	108	temp293	1	5	3	13	2	2	3	2	4	42	8	5	6	3	7	6
2007AlDahouk#098	Brucella2012	BfR 75	human	Turkey	B. melitensis 3	Al Dahouk2007	Gilles Vergnaud	East mediterranean	1998	35.2433	38.9637	43	122	temp295	1	5	3	13	3	2	3	2	4	42	8	6	4	3	6	4
2007AlDahouk#099	Brucella2012	BfR 77	human	Spain	B. melitensis 3	Al Dahouk2007	Gilles Vergnaud	East mediterranean	1998	-3.74922	40.4637	42	108	temp296	1	5	3	13	2	2	3	2	4	42	8	5	7	3	6	5
2007AlDahouk#100	Brucella2012	BfR 79	human	Heidelberg, Germany	B. melitensis 3	Al Dahouk2007	Gilles Vergnaud	East mediterranean	1998	8.67243	49.3988	43	122	temp297	1	5	3	13	3	2	3	2	4	42	8	4	4	3	6	4
2007AlDahouk#101	Brucella2012	BfR 80	human	Turkey	B. melitensis 3	Al Dahouk2007	Gilles Vergnaud	East mediterranean	1998	35.2433	38.9637	43	122	temp298	1	5	3	13	3	2	3	2	4	42	8	5	4	3	4	4
2007AlDahouk#102	Brucella2012	BfR 81	human	?	B. melitensis 3	Al Dahouk2007	Gilles Vergnaud	East mediterranean	1998			43	104	temp299	1	5	3	13	3	2	3	2	5	36	8	4	4	3	6	6
2007AlDahouk#103	Brucella2012	BfR 82	human	Kazakhstan	B. melitensis 3	Al Dahouk2007	Gilles Vergnaud	East mediterranean	1999	66.9237	48.0196	42	116	temp300	1	5	3	13	2	2	3	2	4	40	8	4	4	3	6	5
2007AlDahouk#105	Brucella2012	BfR 84	human	Würzburg, Germany	B. melitensis 3	Al Dahouk2007	Gilles Vergnaud	East mediterranean	1998			64	101	temp302	1	5	3	12	3	2	3	2	5	40	8	7	4	3	7	5
2007AlDahouk#106	Brucella2012	BfR 85	human	Turkey	B. melitensis 3	Al Dahouk2007	Gilles Vergnaud	East mediterranean	1998	35.2433	38.9637	43	125	temp303	1	5	3	13	3	2	3	2	4	40	8	5	4	6	6	3
2007AlDahouk#107	Brucella2012	BfR 86	human	Gelsenkirchen, Germany	B. melitensis 3	Al Dahouk2007	Gilles Vergnaud	East mediterranean	1998	7.08572	51.5177	43	125	temp304	1	5	3	13	3	2	3	2	4	40	8	4	7	3	5	4
2007AlDahouk#108	Brucella2012	BfR 87	human	Ulm, Germany	B. melitensis 3	Al Dahouk2007	Gilles Vergnaud	East mediterranean	1998	9.97935	48.4043	43	125	temp305	1	5	3	13	3	2	3	2	4	40	8	6	4	8	6	3
2007AlDahouk#109	Brucella2012	BfR 88	human	Leipzig, Germany	B. melitensis 3	Al Dahouk2007	Gilles Vergnaud	East mediterranean	1998	12.3731	51.3397	42	116	temp306	1	5	3	13	2	2	3	2	4	40	8	8	7	3	4	5
2008Kattar#001	Brucella2012	AUB BRUP-S1	human	Lebanon	B. melitensis ?	Kattar2008	Gilles Vergnaud	East mediterranean		35.8623	33.8547	43	125	temp361	1	5	3	13	3	2	3	2	4	40	8	4	5	3	4	5
2008Kattar#002	Brucella2012	AUB BRUP-S10	human	Lebanon	B. melitensis ?	Kattar2008	Gilles Vergnaud	East mediterranean		35.8623	33.8547	43	124	temp362	1	5	3	13	3	2	3	2	4	50	8	4	4	9	5	6
2008Kattar#003	Brucella2012	AUB BRUP-S11	human	Lebanon	B. melitensis ?	Kattar2008	Gilles Vergnaud	East mediterranean		35.8623	33.8547	43	125	temp363	1	5	3	13	3	2	3	2	4	40	8	3	4	3	7	6
2008Kattar#004	Brucella2012	AUB BRUP-S12	human	Lebanon	B. melitensis ?	Kattar2008	Gilles Vergnaud	East mediterranean		35.8623	33.8547	43	125	temp364	1	5	3	13	3	2	3	2	4	40	8	5	4	3	5	5
2008Kattar#005	Brucella2012	AUB BRUP-S13	human	Lebanon	B. melitensis ?	Kattar2008	Gilles Vergnaud	East mediterranean		35.8623	33.8547	43	125	temp365	1	5	3	13	3	2	3	2	4	40	8	4	4	3	7	4
2008Kattar#006	Brucella2012	AUB BRUP-S14	human	Lebanon	B. melitensis ?	Kattar2008	Gilles Vergnaud	East mediterranean		35.8623	33.8547	43	125	temp366	1	5	3	13	3	2	3	2	4	40	8	5	5	9	6	6
2008Kattar#007	Brucella2012	AUB BRUP-S15	human	Lebanon	B. melitensis ?	Kattar2008	Gilles Vergnaud	East mediterranean		35.8623	33.8547	42	116	temp367	1	5	3	13	2	2	3	2	4	40	8	2	7	3	6	5
2008Kattar#008	Brucella2012	AUB BRUP-S17	human	Lebanon	B. melitensis ?	Kattar2008	Gilles Vergnaud	East mediterranean		35.8623	33.8547	43	125	temp368	1	5	3	13	3	2	3	2	4	40	8	7	4	3	5	4
2008Kattar#009	Brucella2012	AUB BRUP-S19	human	Lebanon	B. melitensis ?	Kattar2008	Gilles Vergnaud	East mediterranean		35.8623	33.8547	43	123		1	5	3	13	3	2	3	2	4	44	8	5	4		4	5
2008Kattar#010	Brucella2012	AUB BRUP-S20	human	Lebanon	B. melitensis ?	Kattar2008	Gilles Vergnaud	East mediterranean		35.8623	33.8547	43	125	temp369	1	5	3	13	3	2	3	2	4	40	8	2	4	3	6	3
2008Kattar#011	Brucella2012	AUB BRUP-S21	human	Lebanon	B. melitensis ?	Kattar2008	Gilles Vergnaud	East mediterranean		35.8623	33.8547	43	123	temp370	1	5	3	13	3	2	3	2	4	44	8	10	4	10	4	6
2008Kattar#012	Brucella2012	AUB BRUP-S22	human	Lebanon	B. melitensis ?	Kattar2008	Gilles Vergnaud	East mediterranean		35.8623	33.8547	43	124	temp371	1	5	3	13	3	2	3	2	4	50	8	5	4	5	4	5
2008Kattar#013	Brucella2012	AUB BRUP-S23	human	Lebanon	B. melitensis ?	Kattar2008	Gilles Vergnaud	East mediterranean		35.8623	33.8547	43	125	temp372	1	5	3	13	3	2	3	2	4	40	8	4	4	3	8	5
2008Kattar#014	Brucella2012	AUB BRUP-S24	human	Lebanon	B. melitensis ?	Kattar2008	Gilles Vergnaud	East mediterranean		35.8623	33.8547	60	118	temp373	1	5	3	13	3	2	2	2	4	40	8	4	4	3	5	4
2008Kattar#015	Brucella2012	AUB BRUP-S26	human	Lebanon	B. melitensis ?	Kattar2008	Gilles Vergnaud	East mediterranean		35.8623	33.8547	43	125	temp374	1	5	3	13	3	2	3	2	4	40	8	7	5	3	5	4
2008Kattar#016	Brucella2012	AUB BRUP-S27	human	Lebanon	B. melitensis ?	Kattar2008	Gilles Vergnaud	East mediterranean		35.8623	33.8547	43	125	temp375	1	5	3	13	3	2	3	2	4	40	8	3	4	3	8	6
2008Kattar#017	Brucella2012	AUB BRUP-S28	human	Lebanon	B. melitensis ?	Kattar2008	Gilles Vergnaud	East mediterranean		35.8623	33.8547	43	125	temp376	1	5	3	13	3	2	3	2	4	40	8	4	4	3	11	5
2008Kattar#018	Brucella2012	AUB BRUP-S29	human	Lebanon	B. melitensis ?	Kattar2008	Gilles Vergnaud	East mediterranean		35.8623	33.8547	43	125		1	5	3	13	3	2	3	2	4	40	8		8	3	5	4
2008Kattar#019	Brucella2012	AUB BRUP-S30	human	Lebanon	B. melitensis ?	Kattar2008	Gilles Vergnaud	East mediterranean		35.8623	33.8547	43	125	temp377	1	5	3	13	3	2	3	2	4	40	8	6	4	3	6	5
2008Kattar#020	Brucella2012	AUB BRUP-S31	human	Lebanon	B. melitensis ?	Kattar2008	Gilles Vergnaud	East mediterranean		35.8623	33.8547	43	125	temp378	1	5	3	13	3	2	3	2	4	40	8	4	4	3	5	4
2008Kattar#021	Brucella2012	AUB BRUP-S32	human	Lebanon	B. melitensis ?	Kattar2008	Gilles Vergnaud	East mediterranean		35.8623	33.8547	43	125	temp379	1	5	3	13	3	2	3	2	4	40	8	6	4	3	7	3
2008Kattar#022	Brucella2012	AUB BRUP-S33	human	Lebanon	B. melitensis ?	Kattar2008	Gilles Vergnaud	East mediterranean		35.8623	33.8547	43	125	temp380	1	5	3	13	3	2	3	2	4	40	8	8	3	3	5	4
2008Kattar#023	Brucella2012	AUB BRUP-S34	human	Lebanon	B. melitensis ?	Kattar2008	Gilles Vergnaud	East mediterranean		35.8623	33.8547	44	110	temp381	1	4	3	13	3	2	3	2	4	40	8	8	4	3	8	5
2008Kattar#024	Brucella2012	AUB BRUP-S36	human	Lebanon	B. melitensis ?	Kattar2008	Gilles Vergnaud	East mediterranean		35.8623	33.8547	57	112	temp382	1	5	3	13	3	3	3	2	4	40	8	5	4	3	8	4
2008Kattar#025	Brucella2012	AUB BRUP-S38	human	Lebanon	B. melitensis ?	Kattar2008	Gilles Vergnaud	East mediterranean		35.8623	33.8547	43	106	temp383	1	5	3	13	3	2	3	2	5	40	8	5	5	7	5	6
2008Kattar#026	Brucella2012	AUB BRUP-S40	human	Lebanon	B. melitensis ?	Kattar2008	Gilles Vergnaud	East mediterranean		35.8623	33.8547	43	125	temp384	1	5	3	13	3	2	3	2	4	40	8	5	5	8	7	9
2008Kattar#027	Brucella2012	AUB BRUP-S41	human	Lebanon	B. melitensis ?	Kattar2008	Gilles Vergnaud	East mediterranean		35.8623	33.8547	43	125	temp385	1	5	3	13	3	2	3	2	4	40	8	5	4	3	9	6
2010Valdezate#001	Brucella2012	#9700017	human	Jaen, Spain	B. melitensis	Valdezate2010	Sylvia Valdezate	East mediterranean	1997	-3.79085	37.7678	42	166	temp545	1	5	3	13	2	2	3	2	5	40	7	6	2	3	3	4
2010Valdezate#002	Brucella2012	#9900120	human	Cordoba, Spain	B. melitensis	Valdezate2010	Sylvia Valdezate	East mediterranean	1999	-4.77938	37.8882	42	166	temp546	1	5	3	13	2	2	3	2	5	40	7	6	6	3	3	4
2010Valdezate#003	Brucella2012	#9900124	human	Cordoba, Spain	B. melitensis	Valdezate2010	Sylvia Valdezate	East mediterranean	1999	-4.77938	37.8882	42	166	temp546	1	5	3	13	2	2	3	2	5	40	7	6	6	3	3	4
2010Valdezate#004	Brucella2012	#9900125	human	Cordoba, Spain	B. melitensis	Valdezate2010	Sylvia Valdezate	East mediterranean	1999	-4.77938	37.8882	42	166	temp546	1	5	3	13	2	2	3	2	5	40	7	6	6	3	3	4
2010Valdezate#005	Brucella2012	#9900224	human	Cordoba, Spain	B. melitensis	Valdezate2010	Sylvia Valdezate	East mediterranean	1999	-4.77938	37.8882	42	166	temp546	1	5	3	13	2	2	3	2	5	40	7	6	6	3	3	4
2010Valdezate#006	Brucella2012	#9900356	human	Cordoba, Spain	B. melitensis	Valdezate2010	Sylvia Valdezate	East mediterranean	1999	-4.77938	37.8882	42	166	temp546	1	5	3	13	2	2	3	2	5	40	7	6	6	3	3	4
2010Valdezate#007	Brucella2012	#9900357	human	Cordoba, Spain	B. melitensis	Valdezate2010	Sylvia Valdezate	East mediterranean	1999	-4.77938	37.8882	42	166	temp546	1	5	3	13	2	2	3	2	5	40	7	6	6	3	3	4
2010Valdezate#008	Brucella2012	#20000230	human	Madrid, Spain	B. melitensis	Valdezate2010	Sylvia Valdezate	East mediterranean	2000	-3.70379	40.4168	42	166	temp547	1	5	3	13	2	2	3	2	5	40	7	6	5	3	3	4
2010Valdezate#009	Brucella2012	#20000472	human	Malaga, Spain	B. melitensis	Valdezate2010	Sylvia Valdezate	East mediterranean	2000	-4.42127	36.7213	42	166	temp548	1	5	3	13	2	2	3	2	5	40	7	6	4	3	3	4
2010Valdezate#010	Brucella2012	#20040238	human	Teruel, Spain	B. melitensis	Valdezate2010	Sylvia Valdezate	East mediterranean	2004	-1.10367	40.3418	42	166	temp548	1	5	3	13	2	2	3	2	5	40	7	6	4	3	3	4
2010Valdezate#011	Brucella2012	#20040213	human	Cáceres, Spain	B. melitensis	Valdezate2010	Sylvia Valdezate	East mediterranean	2004			42	166	temp549	1	5	3	13	2	2	3	2	5	40	7	5	6	3	3	4
2010Valdezate#012	Brucella2012	#9700018	human	Guipuzcoa, Spain	B. melitensis	Valdezate2010	Sylvia Valdezate	East mediterranean	1997	-2.22367	43.0756	42	166	temp549	1	5	3	13	2	2	3	2	5	40	7	5	6	3	3	4
2010Valdezate#013	Brucella2012	#9900001	human	Almeria, Spain	B. melitensis	Valdezate2010	Sylvia Valdezate	East mediterranean	1999	-2.46371	36.834	42	166	temp550	1	5	3	13	2	2	3	2	5	40	7	4	6	3	3	4
2010Valdezate#014	Brucella2012	#9900139	human	Cordoba, Spain	B. melitensis	Valdezate2010	Sylvia Valdezate	East mediterranean	1999	-4.77938	37.8882	42	166	temp551	1	5	3	13	2	2	3	2	5	40	7	6	6	3	3	5
2010Valdezate#015	Brucella2012	#20000194	human	Cordoba, Spain	B. melitensis	Valdezate2010	Sylvia Valdezate	East mediterranean	2000	-4.77938	37.8882	42	166	temp551	1	5	3	13	2	2	3	2	5	40	7	6	6	3	3	5
2010Valdezate#016	Brucella2012	#20000197	human	Cordoba, Spain	B. melitensis	Valdezate2010	Sylvia Valdezate	East mediterranean	2000	-4.77938	37.8882	42	166	temp549	1	5	3	13	2	2	3	2	5	40	7	5	6	3	3	4
2010Valdezate#017	Brucella2012	#20040219	human	Cáceres, Spain	B. melitensis	Valdezate2010	Sylvia Valdezate	East mediterranean	2004			42	166	temp549	1	5	3	13	2	2	3	2	5	40	7	5	6	3	3	4
2010Valdezate#018	Brucella2012	#20040220	human	Cáceres, Spain	B. melitensis	Valdezate2010	Sylvia Valdezate	East mediterranean	2004			42	166	temp552	1	5	3	13	2	2	3	2	5	40	7	3	6	3	3	4
2010Valdezate#019	Brucella2012	#20040297	human	Cáceres, Spain	B. melitensis	Valdezate2010	Sylvia Valdezate	East mediterranean	2004			42	166	temp549	1	5	3	13	2	2	3	2	5	40	7	5	6	3	3	4
2010Valdezate#020	Brucella2012	#20040302	human	Cáceres, Spain	B. melitensis	Valdezate2010	Sylvia Valdezate	East mediterranean	2004			42	166	temp549	1	5	3	13	2	2	3	2	5	40	7	5	6	3	3	4
2010Valdezate#021	Brucella2012	#20040337	human	Soria, Spain	B. melitensis	Valdezate2010	Sylvia Valdezate	East mediterranean	2004	-2.46377	41.7644	42	166	temp553	1	5	3	13	2	2	3	2	5	40	7	6	4	3	7	4
2010Valdezate#022	Brucella2012	#20050522	human	Cáceres, Spain	B. melitensis	Valdezate2010	Sylvia Valdezate	East mediterranean	2005			42	166	temp554	1	5	3	13	2	2	3	2	5	40	7	6	6	3	3	3
2010Valdezate#023	Brucella2012	#20050801	human	Alicante, Spain	B. melitensis	Valdezate2010	Sylvia Valdezate	East mediterranean	2005	-0.490685	38.346	42	166	temp555	1	5	3	13	2	2	3	2	5	40	7	5	5	3	3	4
2010Valdezate#024	Brucella2012	#20050861	human	Cáceres, Spain	B. melitensis	Valdezate2010	Sylvia Valdezate	East mediterranean	2005			42	166	temp549	1	5	3	13	2	2	3	2	5	40	7	5	6	3	3	4
2010Valdezate#025	Brucella2012	#20051047	human	Cáceres, Spain	B. melitensis	Valdezate2010	Sylvia Valdezate	East mediterranean	2005			42	166	temp556	1	5	3	13	2	2	3	2	5	40	7	5	8	3	3	4
2010Valdezate#026	Brucella2012	#20061222	human	Madrid, Spain	B. melitensis	Valdezate2010	Sylvia Valdezate	East mediterranean	2006	-3.70379	40.4168	42	166	temp557	1	5	3	13	2	2	3	2	5	40	7	6	5	3	6	4
2010Valdezate#027	Brucella2012	#20070044	human	Ciudad Real, Spain	B. melitensis	Valdezate2010	Sylvia Valdezate	East mediterranean	2007	-3.92738	38.9848	42	166	temp552	1	5	3	13	2	2	3	2	5	40	7	3	6	3	3	4
2010Valdezate#028	Brucella2012	#20080676	human	Guadalajara, Spain	B. melitensis	Valdezate2010	Sylvia Valdezate	East mediterranean	2008	-3.16221	40.6312	42	163	temp558	1	5	3	13	2	2	3	2	3	40	7	6	5	3	3	4
2010Valdezate#029	Brucella2012	#20080817	human	Lleida, Spain	B. melitensis	Valdezate2010	Sylvia Valdezate	East mediterranean	2008	0.620015	41.6176	42	166	temp559	1	5	3	13	2	2	3	2	5	40	7	3	5	3	3	4
2010Valdezate#030	Brucella2012	#20081443	human	Leon, Spain	B. melitensis	Valdezate2010	Sylvia Valdezate	East mediterranean	2008	-5.5671	42.5987	42	166	temp549	1	5	3	13	2	2	3	2	5	40	7	5	6	3	3	4
2010Valdezate#031	Brucella2012	#20051102	human	Coruña, Spain	B. melitensis	Valdezate2010	Sylvia Valdezate	East mediterranean	2005			42	166	temp560	1	5	3	13	2	2	3	2	5	40	7	4	6	3	5	4
2010Valdezate#032	Brucella2012	#20010109	human	Madrid, Spain	B. melitensis	Valdezate2010	Sylvia Valdezate	East mediterranean	2010	-3.70379	40.4168	42	166	temp561	1	5	3	13	2	2	3	2	5	40	7	3	6	3	3	6
2010Valdezate#033	Brucella2012	#20030149	human	Malaga, Spain	B. melitensis	Valdezate2010	Sylvia Valdezate	East mediterranean	2003	-4.42127	36.7213	42	166	temp562	1	5	3	13	2	2	3	2	5	40	7	3	4	3	7	4
2010Valdezate#034	Brucella2012	#20030198	human	Madrid, Spain	B. melitensis	Valdezate2010	Sylvia Valdezate	East mediterranean	2003	-3.70379	40.4168	42	166	temp563	1	5	3	13	2	2	3	2	5	40	7	2	6	3	3	3
2010Valdezate#035	Brucella2012	#20030228	human	Madrid, Spain	B. melitensis	Valdezate2010	Sylvia Valdezate	East mediterranean	2003	-3.70379	40.4168	42	166	temp564	1	5	3	13	2	2	3	2	5	40	7	4	6	3	3	3
2010Valdezate#036	Brucella2012	#20030273	human	Madrid, Spain	B. melitensis	Valdezate2010	Sylvia Valdezate	East mediterranean	2003	-3.70379	40.4168	42	166	temp564	1	5	3	13	2	2	3	2	5	40	7	4	6	3	3	3
2010Valdezate#037	Brucella2012	#20040036	human	Tarragona, Spain	B. melitensis	Valdezate2010	Sylvia Valdezate	East mediterranean	2004	1.24521	41.119	42	166	temp565	1	5	3	13	2	2	3	2	5	40	7	6	5	12	6	4
2010Valdezate#038	Brucella2012	#20040050	human	Badajoz, Spain	B. melitensis	Valdezate2010	Sylvia Valdezate	East mediterranean	2004	-6.97017	38.8801	42	166	temp566	1	5	3	13	2	2	3	2	5	40	7	4	5	3	3	3
2010Valdezate#039	Brucella2012	#20040299	human	Cáceres, Spain	B. melitensis	Valdezate2010	Sylvia Valdezate	East mediterranean	2004			42	166	temp567	1	5	3	13	2	2	3	2	5	40	7	5	6	4	3	4
2010Valdezate#040	Brucella2012	#20040329	human	Soria, Spain	B. melitensis	Valdezate2010	Sylvia Valdezate	East mediterranean	2004	-2.46377	41.7644	42	166	temp568	1	5	3	13	2	2	3	2	5	40	7	5	6	3	8	4
2010Valdezate#041	Brucella2012	#20040346	human	Madrid, Spain	B. melitensis	Valdezate2010	Sylvia Valdezate	East mediterranean	2004	-3.70379	40.4168	63	167	temp569	1	5	3	13	2	3	3	2	5	40	7	5	6	3	3	4
2010Valdezate#042	Brucella2012	#20050201	human	Cáceres, Spain	B. melitensis	Valdezate2010	Sylvia Valdezate	East mediterranean	2005			42	166	temp570	1	5	3	13	2	2	3	2	5	40	7	3	4	3	3	5
2010Valdezate#043	Brucella2012	#20050366	human	Leon, Spain	B. melitensis	Valdezate2010	Sylvia Valdezate	East mediterranean	2005	-5.5671	42.5987	42	166	temp571	1	5	3	13	2	2	3	2	5	40	7	4	5	3	5	4
2010Valdezate#044	Brucella2012	#20050606	human	Cáceres, Spain	B. melitensis	Valdezate2010	Sylvia Valdezate	East mediterranean	2005			42	166	temp572	1	5	3	13	2	2	3	2	5	40	7	5	6	3	3	6
2010Valdezate#045	Brucella2012	#20060454	human	Cáceres, Spain	B. melitensis	Valdezate2010	Sylvia Valdezate	East mediterranean	2006			42	166	temp573	1	5	3	13	2	2	3	2	5	40	7	4	7	3	3	6
2010Valdezate#046	Brucella2012	#20070723	human	Burgos, Spain	B. melitensis	Valdezate2010	Sylvia Valdezate	East mediterranean	2007	-3.69691	42.344	42	166	temp571	1	5	3	13	2	2	3	2	5	40	7	4	5	3	5	4
2010Valdezate#047	Brucella2012	#20000237	human	Guadalajara, Spain	B. melitensis	Valdezate2010	Sylvia Valdezate	East mediterranean	2000	-3.16221	40.6312	42	166	temp574	1	5	3	13	2	2	3	2	5	40	7	5	6	3	5	4
2010Valdezate#048	Brucella2012	#20081716	human	Sevilla, Spain	B. melitensis	Valdezate2010	Sylvia Valdezate	East mediterranean	2008	-5.98233	37.3881	42	164	temp575	1	5	3	13	2	2	3	2	6	40	7	6	4	3	3	5
2010Valdezate#049	Brucella2012	#20020342	human	Badajoz, Spain	B. melitensis	Valdezate2010	Sylvia Valdezate	East mediterranean	2002	-6.97017	38.8801	42	166	temp576	1	5	3	13	2	2	3	2	5	40	7	4	6	3	4	3
2010Valdezate#050	Brucella2012	#20040087	human	Cáceres, Spain	B. melitensis	Valdezate2010	Sylvia Valdezate	East mediterranean	2004			42	166	temp577	1	5	3	13	2	2	3	2	5	40	7	5	6	3	5	5
2010Valdezate#051	Brucella2012	#20010204	human	Madrid, Spain	B. melitensis	Valdezate2010	Sylvia Valdezate	East mediterranean	2010	-3.70379	40.4168	42	166	temp578	1	5	3	13	2	2	3	2	5	40	7	4	6	3	5	3
2010Valdezate#052	Brucella2012	#9900113	human	Cáceres, Spain	B. melitensis	Valdezate2010	Sylvia Valdezate	East mediterranean	1999			42	166	temp578	1	5	3	13	2	2	3	2	5	40	7	4	6	3	5	3
2010Valdezate#053	Brucella2012	#9900115	human	Cordoba, Spain	B. melitensis	Valdezate2010	Sylvia Valdezate	East mediterranean	1999	-4.77938	37.8882	42	168	temp579	1	5	3	13	2	2	3	2	5	44	7	4	6	3	5	4
2010Valdezate#054	Brucella2012	#20060152	human	Lugo, Spain	B. melitensis	Valdezate2010	Sylvia Valdezate	East mediterranean	2006	-7.55676	43.0097	42	166	temp580	1	5	3	13	2	2	3	2	5	40	7	3	6	3	5	5
2010Valdezate#055	Brucella2012	#20030237	human	Madrid, Spain	B. melitensis	Valdezate2010	Sylvia Valdezate	East mediterranean	2003	-3.70379	40.4168	63	167	temp581	1	5	3	13	2	3	3	2	5	40	7	4	6	3	3	3
2010Valdezate#056	Brucella2012	#20070783	human	Valladolid, Spain	B. melitensis	Valdezate2010	Sylvia Valdezate	East mediterranean	2007	-4.72453	41.6523	43	170	temp582	1	5	3	13	3	2	3	2	5	42	7	3	4	3	3	4
2010Valdezate#057	Brucella2012	#20030359	human	Madrid, Spain	B. melitensis	Valdezate2010	Sylvia Valdezate	East mediterranean	2003	-3.70379	40.4168	42	165	temp583	1	5	3	13	2	2	3	2	5	40	6	4	6	3	3	3
2010Valdezate#058	Brucella2012	#20000240	human	Guadalajara, Spain	B. melitensis	Valdezate2010	Sylvia Valdezate	East mediterranean	2000	-3.16221	40.6312	43	172	temp584	1	5	3	13	3	2	3	2	5	10	7	5	4	3	3	4
2010Valdezate#059	Brucella2012	#9900053	human	Cáceres, Spain	B. melitensis	Valdezate2010	Sylvia Valdezate	East mediterranean	1999			42	165	temp585	1	5	3	13	2	2	3	2	5	40	6	4	5	3	5	5
2010Valdezate#060	Brucella2012	#9800003	human	Palencia, Spain	B. melitensis	Valdezate2010	Sylvia Valdezate	East mediterranean	1998	-4.53203	42.0111	42	165	temp586	1	5	3	13	2	2	3	2	5	40	6	4	6	3	6	6
2010Valdezate#061	Brucella2012	#20040318	human	Orense, Spain	B. melitensis	Valdezate2010	Sylvia Valdezate	East mediterranean	2004	-7.86388	42.3358	63	167	temp587	1	5	3	13	2	3	3	2	5	40	7	4	6	3	7	3
2010Valdezate#062	Brucella2012	#20010227	human	Malaga, Spain	B. melitensis	Valdezate2010	Sylvia Valdezate	East mediterranean	2010	-4.42127	36.7213	43	172	temp588	1	5	3	13	3	2	3	2	5	10	7	4	3	3	4	4
2010Valdezate#063	Brucella2012	#20080920	human	Vizcaya, Spain	B. melitensis	Valdezate2010	Sylvia Valdezate	East mediterranean	2008	-2.69839	43.2204	100	169	temp589	1	5	3	13	5	2	3	2	4	40	7	4	6	3	4	4
2010Valdezate#064	Brucella2012	#20091052	human	Avila, Spain	B. melitensis	Valdezate2010	Sylvia Valdezate	East mediterranean	2009	-4.69582	40.6626	42	116	temp590	1	5	3	13	2	2	3	2	4	40	8	4	6	3	8	4
2010Valdezate#065	Brucella2012	#20090995	human	Ciudad Real, Spain	B. melitensis	Valdezate2010	Sylvia Valdezate	East mediterranean	2009	-3.92738	38.9848	63	173	temp591	1	5	3	13	2	3	3	2	5	42	8	3	6	3	7	4
2010Valdezate#066	Brucella2012	#20051126	human	Toledo, Spain	B. melitensis	Valdezate2010	Sylvia Valdezate	East mediterranean	2005	-4.02732	39.8628	43	171	temp592	1	5	3	13	3	2	3	2	7	10	7	4	3	3	4	5
2011Aftab#001	Brucella2012	REF665-99	human	Turkey	B. melitensis	Aftab2011	Michael Kemp	East mediterranean		35.2433	38.9637	57	112	temp631	1	5	3	13	3	3	3	2	4	40	8	5	7	3	5	4
2011Aftab#002	Brucella2012	REF1929-01	human	Turkey	B. melitensis	Aftab2011	Michael Kemp	East mediterranean		35.2433	38.9637	43	125	temp264	1	5	3	13	3	2	3	2	4	40	8	5	4	3	6	4
2011Aftab#003	Brucella2012	REF3181-03	human	Turkey	B. melitensis	Aftab2011	Michael Kemp	East mediterranean		35.2433	38.9637	43	125	temp361	1	5	3	13	3	2	3	2	4	40	8	4	5	3	4	5
2011Aftab#004	Brucella2012	REF3413-04	human	Turkey	B. melitensis	Aftab2011	Michael Kemp	East mediterranean		35.2433	38.9637	42	116	temp632	1	5	3	13	2	2	3	2	4	40	8	4	4	3	5	4
2011Aftab#005	Brucella2012	REF3353-04	human	Turkey	B. melitensis	Aftab2011	Michael Kemp	East mediterranean		35.2433	38.9637	43	125	temp361	1	5	3	13	3	2	3	2	4	40	8	4	5	3	4	5
2011Aftab#007	Brucella2012	BD31509-00	human	Turkey	B. melitensis	Aftab2011	Michael Kemp	East mediterranean		35.2433	38.9637	43	104	temp634	1	5	3	13	3	2	3	2	5	36	8	5	4	3	13	6
2011Aftab#008	Brucella2012	BD33436-99	human	Turkey	B. melitensis	Aftab2011	Michael Kemp	East mediterranean		35.2433	38.9637	43	104	temp635	1	5	3	13	3	2	3	2	5	36	8	6	4	3	8	6
2011Aftab#009	Brucella2012	AIII3cd2	human	Turkey	B. melitensis	Aftab2011	Michael Kemp	East mediterranean		35.2433	38.9637	63	111	temp636	1	5	3	13	2	3	3	2	4	40	8	4	4	3	6	5
2011Aftab#010	Brucella2012	S34686	human	Turkey	B. melitensis	Aftab2011	Michael Kemp	East mediterranean		35.2433	38.9637	43	122	temp637	1	5	3	13	3	2	3	2	4	42	8	4	4	3	4	4
2011Aftab#011	Brucella2012	H13944	human	Kurdistan or Turkey	B. melitensis	Aftab2011	Michael Kemp	East mediterranean		44.3872	36.4103	43	122	temp637	1	5	3	13	3	2	3	2	4	42	8	4	4	3	4	4
2011Aftab#013	Brucella2012	M48086	human	Turkey	B. melitensis	Aftab2011	Michael Kemp	East mediterranean		35.2433	38.9637	42	108	temp639	1	5	3	13	2	2	3	2	4	42	8	5	6	3	7	5
2011Aftab#014	Brucella2012	H80446	human	Turkey	B. melitensis	Aftab2011	Michael Kemp	East mediterranean		35.2433	38.9637	43	121	temp640	1	5	3	13	3	2	3	2	4	36	8	5	4	3	3	6
2011Kilic#001	Brucella2012	BRU-S001	human	Adana, Turkey	B. melitensis 3	Kiliç2011	Selçuk Kiliç	East mediterranean	2004	35.3213	37	43	125	temp641	1	5	3	13	3	2	3	2	4	40	8	9	4	3	5	5
2011Kilic#002	Brucella2012	BRU-S002	human	Hatay, Turkey	B. melitensis 3	Kiliç2011	Selçuk Kiliç	East mediterranean	2003	36.1667	36.2	43	125	temp241	1	5	3	13	3	2	3	2	4	40	8	4	4	3	4	4
2011Kilic#003	Brucella2012	BRU-S003	human	Hatay, Turkey	B. melitensis 3	Kiliç2011	Selçuk Kiliç	East mediterranean	2004	36.1667	36.2	43	125	temp231	1	5	3	13	3	2	3	2	4	40	8	3	4	3	5	5
2011Kilic#004	Brucella2012	BRU-S004	human	Hatay, Turkey	B. melitensis 3	Kiliç2011	Selçuk Kiliç	East mediterranean	2003	36.1667	36.2	43	125	temp244	1	5	3	13	3	2	3	2	4	40	8	5	4	3	5	4
2011Kilic#005	Brucella2012	BRU-S005	human	Hatay, Turkey	B. melitensis 3	Kiliç2011	Selçuk Kiliç	East mediterranean	2004	36.1667	36.2	43	125	temp642	1	5	3	13	3	2	3	2	4	40	8	6	4	8	5	3
2011Kilic#006	Brucella2012	BRU-S006	human	Osmaniye, Turkey	B. melitensis 3	Kiliç2011	Selçuk Kiliç	East mediterranean	2004	36.25	37.07	43	125	temp643	1	5	3	13	3	2	3	2	4	40	8	3	4	5	5	3
2011Kilic#007	Brucella2012	BRU-S007	human	Adana, Turkey	B. melitensis 3	Kiliç2011	Selçuk Kiliç	East mediterranean	2004	35.3213	37	43	125	temp644	1	5	3	13	3	2	3	2	4	40	8	6	6	3	5	4
2011Kilic#008	Brucella2012	BRU-S008	human	Mersin, Turkey	B. melitensis 3	Kiliç2011	Selçuk Kiliç	East mediterranean	2004	34.6333	36.8	43	125	temp645	1	5	3	13	3	2	3	2	4	40	8	6	4	14	9	3
2011Kilic#009	Brucella2012	BRU-S009	human	Adana, Turkey	B. melitensis 3	Kiliç2011	Selçuk Kiliç	East mediterranean	2004	35.3213	37	43	125	temp646	1	5	3	13	3	2	3	2	4	40	8	8	4	3	5	5
2011Kilic#010	Brucella2012	BRU-S010	human	Adana, Turkey	B. melitensis 3	Kiliç2011	Selçuk Kiliç	East mediterranean	2004	35.3213	37	43	125	temp368	1	5	3	13	3	2	3	2	4	40	8	7	4	3	5	4
2011Kilic#011	Brucella2012	BRU-S011	human	Adana, Turkey	B. melitensis 3	Kiliç2011	Selçuk Kiliç	East mediterranean	2004	35.3213	37	43	125	temp647	1	5	3	13	3	2	3	2	4	40	8	6	4	7	4	3
2011Kilic#012	Brucella2012	BRU-S012	human	Mersin, Turkey	B. melitensis 3	Kiliç2011	Selçuk Kiliç	East mediterranean	2004	34.6333	36.8	43	125	temp648	1	5	3	13	3	2	3	2	4	40	8	6	5	3	6	5
2011Kilic#013	Brucella2012	BRU-S013	human	Adana, Turkey	B. melitensis 3	Kiliç2011	Selçuk Kiliç	East mediterranean	2006	35.3213	37	43	125	temp649	1	5	3	13	3	2	3	2	4	40	8	4	4	3	9	4
2011Kilic#014	Brucella2012	BRU-S014	human	Antalya, Turkey	B. melitensis 3	Kiliç2011	Selçuk Kiliç	East mediterranean	2007	30.7056	36.8841	42	116	temp650	1	5	3	13	2	2	3	2	4	40	8	8	7	3	6	5
2011Kilic#015	Brucella2012	BRU-S015	human	Antalya, Turkey	B. melitensis 3	Kiliç2011	Selçuk Kiliç	East mediterranean	2005	30.7056	36.8841	43	125	temp651	1	5	3	13	3	2	3	2	4	40	8	7	4	3	7	5
2011Kilic#016	Brucella2012	BRU-S016	human	Antalya, Turkey	B. melitensis 3	Kiliç2011	Selçuk Kiliç	East mediterranean	2005	30.7056	36.8841	43	125	temp651	1	5	3	13	3	2	3	2	4	40	8	7	4	3	7	5
2011Kilic#017	Brucella2012	BRU-S017	human	Antalya, Turkey	B. melitensis 3	Kiliç2011	Selçuk Kiliç	East mediterranean	2008	30.7056	36.8841	43	125	temp365	1	5	3	13	3	2	3	2	4	40	8	4	4	3	7	4
2011Kilic#018	Brucella2012	BRU-S018	human	Erzurum, Turkey	B. melitensis 3	Kiliç2011	Selçuk Kiliç	East mediterranean	2004	41.27	39.9	43	125	temp652	1	5	3	13	3	2	3	2	4	40	8	6	4	3	6	8
2011Kilic#019	Brucella2012	BRU-S019	human	Agri, Turkey	B. melitensis 3	Kiliç2011	Selçuk Kiliç	East mediterranean	2005	43.0484	39.7188	43	125	temp653	1	5	3	13	3	2	3	2	4	40	8	6	4	3	5	5
2011Kilic#020	Brucella2012	BRU-S020	human	Agri, Turkey	B. melitensis 3	Kiliç2011	Selçuk Kiliç	East mediterranean	2005	43.0484	39.7188	43	125	temp654	1	5	3	13	3	2	3	2	4	40	8	9	4	3	4	4
2011Kilic#021	Brucella2012	BRU-S021	human	Erzurum, Turkey	B. melitensis 3	Kiliç2011	Selçuk Kiliç	East mediterranean	2007	41.27	39.9	43	125	temp385	1	5	3	13	3	2	3	2	4	40	8	5	4	3	9	6
2011Kilic#022	Brucella2012	BRU-S022	human	Bayburt, Turkey	B. melitensis 3	Kiliç2011	Selçuk Kiliç	East mediterranean	2007	40.2249	40.2552	43	125	temp241	1	5	3	13	3	2	3	2	4	40	8	4	4	3	4	4
2011Kilic#023	Brucella2012	BRU-S023	human	Erzurum, Turkey	B. melitensis 3	Kiliç2011	Selçuk Kiliç	East mediterranean	2005	41.27	39.9	43	125	temp655	1	5	3	13	3	2	3	2	4	40	8	5	4	3	4	6
2011Kilic#024	Brucella2012	BRU-S024	human	Erzurum, Turkey	B. melitensis 3	Kiliç2011	Selçuk Kiliç	East mediterranean	2005	41.27	39.9	43	125	temp656	1	5	3	13	3	2	3	2	4	40	8	5	4	3	5	6
2011Kilic#025	Brucella2012	BRU-S025	human	Erzurum, Turkey	B. melitensis 3	Kiliç2011	Selçuk Kiliç	East mediterranean	2007	41.27	39.9	43	125	temp657	1	5	3	13	3	2	3	2	4	40	8	4	4	3	9	6
2011Kilic#026	Brucella2012	BRU-S026	human	Erzurum, Turkey	B. melitensis 3	Kiliç2011	Selçuk Kiliç	East mediterranean	2005	41.27	39.9	43	125	temp653	1	5	3	13	3	2	3	2	4	40	8	6	4	3	5	5
2011Kilic#027	Brucella2012	BRU-S027	human	Agri, Turkey	B. melitensis 3	Kiliç2011	Selçuk Kiliç	East mediterranean	2005	43.0484	39.7188	43	125	temp285	1	5	3	13	3	2	3	2	4	40	8	5	4	3	4	4
2011Kilic#028	Brucella2012	BRU-S028	human	Agri, Turkey	B. melitensis 3	Kiliç2011	Selçuk Kiliç	East mediterranean	2005	43.0484	39.7188	43	125	temp658	1	5	3	13	3	2	3	2	4	40	8	6	4	3	4	4
2011Kilic#029	Brucella2012	BRU-S029	human	Agri, Turkey	B. melitensis 3	Kiliç2011	Selçuk Kiliç	East mediterranean	2007	43.0484	39.7188	43	125	temp659	1	5	3	13	3	2	3	2	4	40	8	4	5	3	5	4
2011Kilic#030	Brucella2012	BRU-S030	human	Bingöl, Turkey	B. melitensis 3	Kiliç2011	Selçuk Kiliç	East mediterranean	2007			43	125	temp658	1	5	3	13	3	2	3	2	4	40	8	6	4	3	4	4
2011Kilic#031	Brucella2012	BRU-S031	human	Bayburt, Turkey	B. melitensis 3	Kiliç2011	Selçuk Kiliç	East mediterranean	2007	40.2249	40.2552	43	125	temp660	1	5	3	13	3	2	3	2	4	40	8	8	4	3	5	7
2011Kilic#032	Brucella2012	BRU-S032	human	Erzurum, Turkey	B. melitensis 3	Kiliç2011	Selçuk Kiliç	East mediterranean	2007	41.27	39.9	43	125	temp364	1	5	3	13	3	2	3	2	4	40	8	5	4	3	5	5
2011Kilic#033	Brucella2012	BRU-S033	human	Agri, Turkey	B. melitensis 3	Kiliç2011	Selçuk Kiliç	East mediterranean	2007	43.0484	39.7188	43	125	temp285	1	5	3	13	3	2	3	2	4	40	8	5	4	3	4	4
2011Kilic#034	Brucella2012	BRU-S034	human	Igdir, Turkey	B. melitensis 3	Kiliç2011	Selçuk Kiliç	East mediterranean	2007	44.0655	39.9193	42	116	temp661	1	5	3	13	2	2	3	2	4	40	8	4	6	3	6	7
2011Kilic#035	Brucella2012	BRU-S035	human	Agri, Turkey	B. melitensis 3	Kiliç2011	Selçuk Kiliç	East mediterranean	2007	43.0484	39.7188	43	125	temp264	1	5	3	13	3	2	3	2	4	40	8	5	4	3	6	4
2011Kilic#036	Brucella2012	BRU-S036	human	Bayburt, Turkey	B. melitensis 3	Kiliç2011	Selçuk Kiliç	East mediterranean	2007	40.2249	40.2552	43	106	temp662	1	5	3	13	3	2	3	2	5	40	8	4	4	3	4	4
2011Kilic#037	Brucella2012	BRU-S037	human	Erzurum, Turkey	B. melitensis 3	Kiliç2011	Selçuk Kiliç	East mediterranean	2007	41.27	39.9	43	125	temp264	1	5	3	13	3	2	3	2	4	40	8	5	4	3	6	4
2011Kilic#038	Brucella2012	BRU-S038	human	Bingöl, Turkey	B. melitensis 3	Kiliç2011	Selçuk Kiliç	East mediterranean	2007			43	125	temp285	1	5	3	13	3	2	3	2	4	40	8	5	4	3	4	4
2011Kilic#039	Brucella2012	BRU-S039	human	Ardahan, Turkey	B. melitensis 3	Kiliç2011	Selçuk Kiliç	East mediterranean	2008	42.7022	41.1105	43	125	temp236	1	5	3	13	3	2	3	2	4	40	8	5	4	3	4	5
2011Kilic#040	Brucella2012	BRU-S040	human	Kars, Turkey	B. melitensis 3	Kiliç2011	Selçuk Kiliç	East mediterranean	2008	43.1	40.6167	43	125	temp663	1	5	3	13	3	2	3	2	4	40	8	8	4	3	4	4
2011Kilic#041	Brucella2012	BRU-S041	human	Erzurum, Turkey	B. melitensis 3	Kiliç2011	Selçuk Kiliç	East mediterranean	2008	41.27	39.9	43	125	temp664	1	5	3	13	3	2	3	2	4	40	8	5	4	9	11	3
2011Kilic#042	Brucella2012	BRU-S042	human	Kars, Turkey	B. melitensis 3	Kiliç2011	Selçuk Kiliç	East mediterranean	2008	43.1	40.6167	43	125	temp285	1	5	3	13	3	2	3	2	4	40	8	5	4	3	4	4
2011Kilic#043	Brucella2012	BRU-S043	human	Bingöl, Turkey	B. melitensis 3	Kiliç2011	Selçuk Kiliç	East mediterranean	2008			43	125	temp285	1	5	3	13	3	2	3	2	4	40	8	5	4	3	4	4
2011Kilic#044	Brucella2012	BRU-S044	human	Kars, Turkey	B. melitensis 3	Kiliç2011	Selçuk Kiliç	East mediterranean	2008	43.1	40.6167	83	100	temp665	1	5	3	14	2	2	3	2	5	40	8	5	6	3	5	6
2011Kilic#045	Brucella2012	BRU-S045	human	Igdir, Turkey	B. melitensis 3	Kiliç2011	Selçuk Kiliç	East mediterranean	2008	44.0655	39.9193	43	125	temp666	1	5	3	13	3	2	3	2	4	40	8	6	4	3	4	5
2011Kilic#046	Brucella2012	BRU-S046	human	Igdir, Turkey	B. melitensis 3	Kiliç2011	Selçuk Kiliç	East mediterranean	2008	44.0655	39.9193	43	125	temp658	1	5	3	13	3	2	3	2	4	40	8	6	4	3	4	4
2011Kilic#047	Brucella2012	BRU-S047	human	Igdir, Turkey	B. melitensis 3	Kiliç2011	Selçuk Kiliç	East mediterranean	2008	44.0655	39.9193	43	125	temp667	1	5	3	13	3	2	3	2	4	40	8	5	4	3	4	7
2011Kilic#048	Brucella2012	BRU-S048	human	Erzurum, Turkey	B. melitensis 3	Kiliç2011	Selçuk Kiliç	East mediterranean	2008	41.27	39.9	42	116	temp668	1	5	3	13	2	2	3	2	4	40	8	7	4	3	6	5
2011Kilic#049	Brucella2012	BRU-S049	human	Izmir, Turkey	B. melitensis 3	Kiliç2011	Selçuk Kiliç	East mediterranean	2003	27.1287	38.4188	43	125	temp669	1	5	3	13	3	2	3	2	4	40	8	5	4	3	8	6
2011Kilic#050	Brucella2012	BRU-S050	human	Kutahya, Turkey	B. melitensis 3	Kiliç2011	Selçuk Kiliç	East mediterranean	2008	29.9833	39.4167	43	125	temp364	1	5	3	13	3	2	3	2	4	40	8	5	4	3	5	5
2011Kilic#051	Brucella2012	BRU-S051	human	Kutahya, Turkey	B. melitensis 3	Kiliç2011	Selçuk Kiliç	East mediterranean	2008	29.9833	39.4167	43	104	temp670	1	5	3	13	3	2	3	2	5	36	8	9	4	3	5	5
2011Kilic#052	Brucella2012	BRU-S052	human	Kutahya, Turkey	B. melitensis 3	Kiliç2011	Selçuk Kiliç	East mediterranean	2008	29.9833	39.4167	43	104	temp671	1	5	3	13	3	2	3	2	5	36	8	5	4	3	7	6
2011Kilic#053	Brucella2012	BRU-S053	human	Kutahya, Turkey	B. melitensis 3	Kiliç2011	Selçuk Kiliç	East mediterranean	2008	29.9833	39.4167	43	104	temp670	1	5	3	13	3	2	3	2	5	36	8	9	4	3	5	5
2011Kilic#054	Brucella2012	BRU-S054	human	Kutahya, Turkey	B. melitensis 3	Kiliç2011	Selçuk Kiliç	East mediterranean	2008	29.9833	39.4167	43	125	temp283	1	5	3	13	3	2	3	2	4	40	8	4	4	3	4	5
2011Kilic#055	Brucella2012	BRU-S055	human	Kutahya, Turkey	B. melitensis 3	Kiliç2011	Selçuk Kiliç	East mediterranean	2008	29.9833	39.4167	43	104	temp672	1	5	3	13	3	2	3	2	5	36	8	5	4	3	4	8
2011Kilic#056	Brucella2012	BRU-S056	human	Kutahya, Turkey	B. melitensis 3	Kiliç2011	Selçuk Kiliç	East mediterranean	2008	29.9833	39.4167	43	125	temp673	1	5	3	13	3	2	3	2	4	40	8	8	4	3	6	6
2011Kilic#057	Brucella2012	BRU-S057	human	Kutahya, Turkey	B. melitensis 3	Kiliç2011	Selçuk Kiliç	East mediterranean	2008	29.9833	39.4167	43	125	temp674	1	5	3	13	3	2	3	2	4	40	8	8	4	3	5	4
2011Kilic#058	Brucella2012	BRU-S058	human	Kutahya, Turkey	B. melitensis 3	Kiliç2011	Selçuk Kiliç	East mediterranean	2008	29.9833	39.4167	43	125	temp675	1	5	3	13	3	2	3	2	4	40	8	5	4	3	6	7
2011Kilic#059	Brucella2012	BRU-S059	human	Kutahya, Turkey	B. melitensis 3	Kiliç2011	Selçuk Kiliç	East mediterranean	2008	29.9833	39.4167	43	125	temp675	1	5	3	13	3	2	3	2	4	40	8	5	4	3	6	7
2011Kilic#060	Brucella2012	BRU-S060	human	Kirikkale, Turkey	B. melitensis 3	Kiliç2011	Selçuk Kiliç	East mediterranean	2002	33.5153	39.8468	43	125	temp676	1	5	3	13	3	2	3	2	4	40	8	6	4	3	7	4
2011Kilic#061	Brucella2012	BRU-S061	human	Kirikkale, Turkey	B. melitensis 3	Kiliç2011	Selçuk Kiliç	East mediterranean	2002	33.5153	39.8468	42	116	temp677	1	5	3	13	2	2	3	2	4	40	8	7	7	3	5	5
2011Kilic#062	Brucella2012	BRU-S062	human	Kirikkale, Turkey	B. melitensis 3	Kiliç2011	Selçuk Kiliç	East mediterranean	2003	33.5153	39.8468	43	125	temp368	1	5	3	13	3	2	3	2	4	40	8	7	4	3	5	4
2011Kilic#063	Brucella2012	BRU-S063	human	Kirikkale, Turkey	B. melitensis 3	Kiliç2011	Selçuk Kiliç	East mediterranean	2004	33.5153	39.8468	42	116	temp678	1	5	3	13	2	2	3	2	4	40	8	5	6	3	5	5
2011Kilic#064	Brucella2012	BRU-S064	human	Kirikkale, Turkey	B. melitensis 3	Kiliç2011	Selçuk Kiliç	East mediterranean	2004	33.5153	39.8468	42	116	temp225	1	5	3	13	2	2	3	2	4	40	8	7	6	3	5	5
2011Kilic#065	Brucella2012	BRU-S065	human	Kirikkale, Turkey	B. melitensis 3	Kiliç2011	Selçuk Kiliç	East mediterranean	2003	33.5153	39.8468	42	116	temp679	1	5	3	13	2	2	3	2	4	40	8	7	6	3	7	6
2011Kilic#066	Brucella2012	BRU-S066	human	Kirikkale, Turkey	B. melitensis 3	Kiliç2011	Selçuk Kiliç	East mediterranean	2003	33.5153	39.8468	42	116	temp680	1	5	3	13	2	2	3	2	4	40	8	6	6	3	6	5
2011Kilic#067	Brucella2012	BRU-S067	human	Kirikkale, Turkey	B. melitensis 3	Kiliç2011	Selçuk Kiliç	East mediterranean	2002	33.5153	39.8468	42	116	temp681	1	5	3	13	2	2	3	2	4	40	8	7	6	3	6	5
2011Kilic#068	Brucella2012	BRU-S068	human	Kirikkale, Turkey	B. melitensis 3	Kiliç2011	Selçuk Kiliç	East mediterranean	2002	33.5153	39.8468	63	111	temp682	1	5	3	13	2	3	3	2	4	40	8	6	12	3	5	5
2011Kilic#069	Brucella2012	BRU-S069	human	Kirikkale, Turkey	B. melitensis 3	Kiliç2011	Selçuk Kiliç	East mediterranean	2002	33.5153	39.8468	42	116	temp683	1	5	3	13	2	2	3	2	4	40	8	7	6	4	5	6
2011Kilic#070	Brucella2012	BRU-S070	human	Kirikkale, Turkey	B. melitensis 3	Kiliç2011	Selçuk Kiliç	East mediterranean	2003	33.5153	39.8468	43	125	temp684	1	5	3	13	3	2	3	2	4	40	8	4	4	9	5	3
2011Kilic#071	Brucella2012	BRU-S071	human	Kirikkale, Turkey	B. melitensis 3	Kiliç2011	Selçuk Kiliç	East mediterranean	2004	33.5153	39.8468	61	103	temp685	1	5	3	14	3	2	3	2	5	36	8	7	4	3	5	6
2011Kilic#072	Brucella2012	BRU-S072	human	Kirikkale, Turkey	B. melitensis 3	Kiliç2011	Selçuk Kiliç	East mediterranean	2004	33.5153	39.8468	42	116	temp678	1	5	3	13	2	2	3	2	4	40	8	5	6	3	5	5
2011Kilic#073	Brucella2012	BRU-S073	human	Kirikkale, Turkey	B. melitensis 3	Kiliç2011	Selçuk Kiliç	East mediterranean	2002	33.5153	39.8468	42	116	temp686	1	5	3	13	2	2	3	2	4	40	8	6	6	3	8	5
2011Kilic#074	Brucella2012	BRU-S074	human	Kirikkale, Turkey	B. melitensis 3	Kiliç2011	Selçuk Kiliç	East mediterranean	2002	33.5153	39.8468	42	116	temp687	1	5	3	13	2	2	3	2	4	40	8	6	12	3	5	5
2011Kilic#075	Brucella2012	BRU-S075	human	Kirikkale, Turkey	B. melitensis 3	Kiliç2011	Selçuk Kiliç	East mediterranean	2003	33.5153	39.8468	42	116	temp680	1	5	3	13	2	2	3	2	4	40	8	6	6	3	6	5
2011Kilic#076	Brucella2012	BRU-S076	human	Kirikkale, Turkey	B. melitensis 3	Kiliç2011	Selçuk Kiliç	East mediterranean	2002	33.5153	39.8468	42	116	temp677	1	5	3	13	2	2	3	2	4	40	8	7	7	3	5	5
2011Kilic#077	Brucella2012	BRU-S077	human	Kirikkale, Turkey	B. melitensis 3	Kiliç2011	Selçuk Kiliç	East mediterranean	2002	33.5153	39.8468	42	116	temp687	1	5	3	13	2	2	3	2	4	40	8	6	12	3	5	5
2011Kilic#078	Brucella2012	BRU-S078	human	Kirikkale, Turkey	B. melitensis 3	Kiliç2011	Selçuk Kiliç	East mediterranean	2003	33.5153	39.8468	42	116	temp680	1	5	3	13	2	2	3	2	4	40	8	6	6	3	6	5
2011Kilic#079	Brucella2012	BRU-S079	human	Kirikkale, Turkey	B. melitensis 3	Kiliç2011	Selçuk Kiliç	East mediterranean	2003	33.5153	39.8468	42	116	temp679	1	5	3	13	2	2	3	2	4	40	8	7	6	3	7	6
2011Kilic#080	Brucella2012	BRU-S080	human	Kirikkale, Turkey	B. melitensis 3	Kiliç2011	Selçuk Kiliç	East mediterranean	2003	33.5153	39.8468	42	116	temp688	1	5	3	13	2	2	3	2	4	40	8	7	6	3	6	6
2011Kilic#081	Brucella2012	BRU-S081	human	Kirikkale, Turkey	B. melitensis 3	Kiliç2011	Selçuk Kiliç	East mediterranean	2003	33.5153	39.8468	42	116	temp688	1	5	3	13	2	2	3	2	4	40	8	7	6	3	6	6
2011Kilic#082	Brucella2012	BRU-S082	human	Kirikkale, Turkey	B. melitensis 3	Kiliç2011	Selçuk Kiliç	East mediterranean	2003	33.5153	39.8468	42	116	temp689	1	5	3	13	2	2	3	2	4	40	8	8	6	3	7	6
2011Kilic#083	Brucella2012	BRU-S083	human	Kirikkale, Turkey	B. melitensis 3	Kiliç2011	Selçuk Kiliç	East mediterranean	2003	33.5153	39.8468	42	116	temp690	1	5	3	13	2	2	3	2	4	40	8	7	6	3	6	4
2011Kilic#084	Brucella2012	BRU-S084	human	Trabzon, Turkey	B. melitensis 3	Kiliç2011	Selçuk Kiliç	East mediterranean	2006	39.7178	41.0014	61	102	temp691	1	5	3	14	3	2	3	2	4	36	8	7	4	3	6	6
2011Kilic#085	Brucella2012	BRU-S085	human	Artvin, Turkey	B. melitensis 3	Kiliç2011	Selçuk Kiliç	East mediterranean	2006	41.8183	41.1828	43	125	temp675	1	5	3	13	3	2	3	2	4	40	8	5	4	3	6	7
2011Kilic#086	Brucella2012	BRU-S086	human	Trabzon, Turkey	B. melitensis 3	Kiliç2011	Selçuk Kiliç	East mediterranean	2007	39.7178	41.0014	61	103	temp692	1	5	3	14	3	2	3	2	5	36	8	6	4	3	6	6
2011Kilic#087	Brucella2012	BRU-S087	human	Bayburt, Turkey	B. melitensis 3	Kiliç2011	Selçuk Kiliç	East mediterranean	2007	40.2249	40.2552	61	103	temp693	1	5	3	14	3	2	3	2	5	36	8	7	4	3	7	6
2011Kilic#088	Brucella2012	BRU-S088	human	Gümüshane, Turkey	B. melitensis 3	Kiliç2011	Selçuk Kiliç	East mediterranean	2007			61	103	temp694	1	5	3	14	3	2	3	2	5	36	8	8	4	3	7	7
2011Kilic#089	Brucella2012	BRU-S089	human	Trabzon, Turkey	B. melitensis 3	Kiliç2011	Selçuk Kiliç	East mediterranean	2007	39.7178	41.0014	62	114	temp695	1	3	3	13	2	2	3	2	4	40	8	4	5	3	4	4
2011Kilic#090	Brucella2012	BRU-S090	human	Trabzon, Turkey	B. melitensis 3	Kiliç2011	Selçuk Kiliç	East mediterranean	2007	39.7178	41.0014	43	125	temp696	1	5	3	13	3	2	3	2	4	40	8	5	4	3	5	7
2011Kilic#091	Brucella2012	BRU-S091	human	Bayburt, Turkey	B. melitensis 3	Kiliç2011	Selçuk Kiliç	East mediterranean	2008	40.2249	40.2552	62	114	temp697	1	3	3	13	2	2	3	2	4	40	8	5	5	3	5	4
2011Kilic#092	Brucella2012	BRU-S092	human	Tirebolu, Turkey	B. melitensis 3	Kiliç2011	Selçuk Kiliç	East mediterranean	2008	38.8484	41.0063	43	104	temp698	1	5	3	13	3	2	3	2	5	36	8	6	4	3	9	4
2011Kilic#094	Brucella2012	BRU-S094	human	Zonguldak, Turkey	B. melitensis 3	Kiliç2011	Selçuk Kiliç	East mediterranean	2005	31.7987	41.4564	43	125	temp700	1	5	3	13	3	2	3	2	4	40	8	5	4	5	7	3
2011Kilic#095	Brucella2012	BRU-S095	human	Zonguldak, Turkey	B. melitensis 3	Kiliç2011	Selçuk Kiliç	East mediterranean	2005	31.7987	41.4564	43	125	temp700	1	5	3	13	3	2	3	2	4	40	8	5	4	5	7	3
2011Kilic#096	Brucella2012	BRU-S096	human	Zonguldak, Turkey	B. melitensis 3	Kiliç2011	Selçuk Kiliç	East mediterranean	2005	31.7987	41.4564	43	125	temp700	1	5	3	13	3	2	3	2	4	40	8	5	4	5	7	3
2011Kilic#097	Brucella2012	BRU-S097	human	Zonguldak, Turkey	B. melitensis 3	Kiliç2011	Selçuk Kiliç	East mediterranean	2005	31.7987	41.4564	43	125	temp700	1	5	3	13	3	2	3	2	4	40	8	5	4	5	7	3
2011Kilic#098	Brucella2012	BRU-S098	human	Istanbul, Turkey	B. melitensis 3	Kiliç2011	Selçuk Kiliç	East mediterranean	2008	28.977	41.0053	44	109	temp701	1	4	3	13	3	2	3	2	4	46	8	4	4	3	5	4
2011Kilic#099	Brucella2012	BRU-S099	human	Istanbul, Turkey	B. melitensis 3	Kiliç2011	Selçuk Kiliç	East mediterranean	2008	28.977	41.0053	43	125	temp264	1	5	3	13	3	2	3	2	4	40	8	5	4	3	6	4
2011Kilic#100	Brucella2012	BRU-S100	human	Istanbul, Turkey	B. melitensis 3	Kiliç2011	Selçuk Kiliç	East mediterranean	2008	28.977	41.0053	43	121	temp702	1	5	3	13	3	2	3	2	4	36	8	7	4	3	8	8
2011Kilic#101	Brucella2012	BRU-S101	human	Istanbul, Turkey	B. melitensis 3	Kiliç2011	Selçuk Kiliç	East mediterranean	2008	28.977	41.0053	43	106	temp703	1	5	3	13	3	2	3	2	5	40	8	8	4	3	8	5
2011Kilic#102	Brucella2012	BRU-S102	human	Istanbul, Turkey	B. melitensis 3	Kiliç2011	Selçuk Kiliç	East mediterranean	2008	28.977	41.0053	42	116	temp704	1	5	3	13	2	2	3	2	4	40	8	4	7	3	5	5
2011Kilic#103	Brucella2012	BRU-S103	human	Istanbul, Turkey	B. melitensis 3	Kiliç2011	Selçuk Kiliç	East mediterranean	2008	28.977	41.0053	43	125	temp705	1	5	3	13	3	2	3	2	4	40	8	6	4	3	6	7
2011Kilic#104	Brucella2012	BRU-S104	human	Gaziantep, Turkey	B. melitensis 3	Kiliç2011	Selçuk Kiliç	East mediterranean	2004	37.3833	37.0662	57	112	temp706	1	5	3	13	3	3	3	2	4	40	8	5	4	3	5	5
2011Kilic#105	Brucella2012	BRU-S105	human	Gaziantep, Turkey	B. melitensis 3	Kiliç2011	Selçuk Kiliç	East mediterranean	2004	37.3833	37.0662	57	112	temp706	1	5	3	13	3	3	3	2	4	40	8	5	4	3	5	5
2011Kilic#106	Brucella2012	BRU-S106	human	Diyarbakir, Turkey	B. melitensis 3	Kiliç2011	Selçuk Kiliç	East mediterranean	2006	40.2306	37.9144	43	125	temp656	1	5	3	13	3	2	3	2	4	40	8	5	4	3	5	6
2011Kilic#107	Brucella2012	BRU-S107	human	Diyarbakir, Turkey	B. melitensis 3	Kiliç2011	Selçuk Kiliç	East mediterranean	2005	40.2306	37.9144	43	125	temp707	1	5	3	13	3	2	3	2	4	40	8	6	4	3	5	8
2011Kilic#108	Brucella2012	BRU-S108	human	Diyarbakir, Turkey	B. melitensis 3	Kiliç2011	Selçuk Kiliç	East mediterranean	2003	40.2306	37.9144	43	125	temp708	1	5	3	13	3	2	3	2	4	40	8	5	4	3	8	7
2011Kilic#109	Brucella2012	BRU-S109	human	Diyarbakir, Turkey	B. melitensis 3	Kiliç2011	Selçuk Kiliç	East mediterranean	2005	40.2306	37.9144	43	125	temp656	1	5	3	13	3	2	3	2	4	40	8	5	4	3	5	6
2011Kilic#110	Brucella2012	BRU-S110	human	Diyarbakir, Turkey	B. melitensis 3	Kiliç2011	Selçuk Kiliç	East mediterranean	2003	40.2306	37.9144	43	125	temp709	1	5	3	13	3	2	3	2	4	40	8	8	4	3	7	7
2011Kilic#111	Brucella2012	BRU-S111	human	Diyarbakir, Turkey	B. melitensis 3	Kiliç2011	Selçuk Kiliç	East mediterranean	2003	40.2306	37.9144	84	113	temp710	1	5	3	13	1	2	3	2	4	40	8	4	4	3	7	3
2011Kilic#112	Brucella2012	BRU-S112	human	Diyarbakir, Turkey	B. melitensis 3	Kiliç2011	Selçuk Kiliç	East mediterranean	2005	40.2306	37.9144	43	125	temp251	1	5	3	13	3	2	3	2	4	40	8	4	4	3	5	6
2011Kilic#113	Brucella2012	BRU-S113	human	Diyarbakir, Turkey	B. melitensis 3	Kiliç2011	Selçuk Kiliç	East mediterranean	2004	40.2306	37.9144	43	125	temp241	1	5	3	13	3	2	3	2	4	40	8	4	4	3	4	4
2011Kilic#114	Brucella2012	BRU-S114	human	Diyarbakir, Turkey	B. melitensis 3	Kiliç2011	Selçuk Kiliç	East mediterranean	2003	40.2306	37.9144	43	125	temp244	1	5	3	13	3	2	3	2	4	40	8	5	4	3	5	4
2011Kilic#115	Brucella2012	BRU-S115	human	Diyarbakir, Turkey	B. melitensis 3	Kiliç2011	Selçuk Kiliç	East mediterranean	2005	40.2306	37.9144	43	125	temp244	1	5	3	13	3	2	3	2	4	40	8	5	4	3	5	4
2011Kilic#116	Brucella2012	BRU-S116	human	Diyarbakir, Turkey	B. melitensis 3	Kiliç2011	Selçuk Kiliç	East mediterranean	2005	40.2306	37.9144	43	125	temp659	1	5	3	13	3	2	3	2	4	40	8	4	5	3	5	4
2011Kilic#117	Brucella2012	BRU-S117	human	Sirnak, Turkey	B. melitensis 3	Kiliç2011	Selçuk Kiliç	East mediterranean	2007	42.4698	37.5187	43	125	temp365	1	5	3	13	3	2	3	2	4	40	8	4	4	3	7	4
2011Kilic#118	Brucella2012	BRU-S118	human	Sirnak, Turkey	B. melitensis 3	Kiliç2011	Selçuk Kiliç	East mediterranean	2007	42.4698	37.5187	43	125	temp658	1	5	3	13	3	2	3	2	4	40	8	6	4	3	4	4
2011Kilic#119	Brucella2012	BRU-S119	human	Sirnak, Turkey	B. melitensis 3	Kiliç2011	Selçuk Kiliç	East mediterranean	2007	42.4698	37.5187	43	125	temp711	1	5	3	13	3	2	3	2	4	40	8	4	4	3	8	4
2011Kilic#120	Brucella2012	BRU-S120	human	Sirnak, Turkey	B. melitensis 3	Kiliç2011	Selçuk Kiliç	East mediterranean	2007	42.4698	37.5187	43	125	temp283	1	5	3	13	3	2	3	2	4	40	8	4	4	3	4	5
2011Kilic#121	Brucella2012	BRU-S121	human	Sirnak, Turkey	B. melitensis 3	Kiliç2011	Selçuk Kiliç	East mediterranean	2007	42.4698	37.5187	43	125	temp285	1	5	3	13	3	2	3	2	4	40	8	5	4	3	4	4
2011Kilic#122	Brucella2012	BRU-S122	human	Sirnak, Turkey	B. melitensis 3	Kiliç2011	Selçuk Kiliç	East mediterranean	2007	42.4698	37.5187	43	125	temp658	1	5	3	13	3	2	3	2	4	40	8	6	4	3	4	4
2011Kilic#123	Brucella2012	BRU-S123	human	Sirnak, Turkey	B. melitensis 3	Kiliç2011	Selçuk Kiliç	East mediterranean	2007	42.4698	37.5187	43	125	temp256	1	5	3	13	3	2	3	2	4	40	8	6	4	3	6	4
2011Kilic#124	Brucella2012	BRU-S124	human	Sirnak, Turkey	B. melitensis 3	Kiliç2011	Selçuk Kiliç	East mediterranean	2007	42.4698	37.5187	43	125	temp712	1	5	3	13	3	2	3	2	4	40	8	5	4	3	8	5
2011Kilic#125	Brucella2012	BRU-S125	human	Sirnak, Turkey	B. melitensis 3	Kiliç2011	Selçuk Kiliç	East mediterranean	2007	42.4698	37.5187	43	125	temp713	1	5	3	13	3	2	3	2	4	40	8	7	5	3	4	4
2011Kilic#126	Brucella2012	BRU-S126	human	Adiyaman, Turkey	B. melitensis 3	Kiliç2011	Selçuk Kiliç	East mediterranean	2004	38.2786	37.7648	43	125	temp77	1	5	3	13	3	2	3	2	4	40	8	5	5	3	5	4
2011Kilic#127	Brucella2012	BRU-S127	human	Adiyaman, Turkey	B. melitensis 3	Kiliç2011	Selçuk Kiliç	East mediterranean	2004	38.2786	37.7648	43	125	temp77	1	5	3	13	3	2	3	2	4	40	8	5	5	3	5	4
2011Kilic#128	Brucella2012	BRU-S128	human	Adiyaman, Turkey	B. melitensis 3	Kiliç2011	Selçuk Kiliç	East mediterranean	2004	38.2786	37.7648	43	125	temp714	1	5	3	13	3	2	3	2	4	40	8	5	4	3	9	4
2011Kilic#129	Brucella2012	BRU-S129	human	Adiyaman, Turkey	B. melitensis 3	Kiliç2011	Selçuk Kiliç	East mediterranean	2004	38.2786	37.7648	43	125	temp284	1	5	3	13	3	2	3	2	4	40	8	6	5	3	5	4
2011Kilic#130	Brucella2012	BRU-S130	human	Elazig, Turkey	B. melitensis 3	Kiliç2011	Selçuk Kiliç	East mediterranean	2009	39.2264	38.681	43	125	temp241	1	5	3	13	3	2	3	2	4	40	8	4	4	3	4	4
2011Kilic#131	Brucella2012	BRU-S131	human	Malatya, Turkey	B. melitensis 3	Kiliç2011	Selçuk Kiliç	East mediterranean	1998	38.3095	38.3552	44	109	temp701	1	4	3	13	3	2	3	2	4	46	8	4	4	3	5	4
2011Kilic#132	Brucella2012	BRU-S132	human	Malatya, Turkey	B. melitensis 3	Kiliç2011	Selçuk Kiliç	East mediterranean	2002	38.3095	38.3552	43	125	temp241	1	5	3	13	3	2	3	2	4	40	8	4	4	3	4	4
2011Kilic#133	Brucella2012	BRU-S133	human	Malatya, Turkey	B. melitensis 3	Kiliç2011	Selçuk Kiliç	East mediterranean	2003	38.3095	38.3552	43	125	temp241	1	5	3	13	3	2	3	2	4	40	8	4	4	3	4	4
2011Kilic#134	Brucella2012	BRU-S134	human	Malatya, Turkey	B. melitensis 3	Kiliç2011	Selçuk Kiliç	East mediterranean	2002	38.3095	38.3552	43	125	temp236	1	5	3	13	3	2	3	2	4	40	8	5	4	3	4	5
2011Kilic#135	Brucella2012	BRU-S135	human	Malatya, Turkey	B. melitensis 3	Kiliç2011	Selçuk Kiliç	East mediterranean	2002	38.3095	38.3552	43	125	temp241	1	5	3	13	3	2	3	2	4	40	8	4	4	3	4	4
2011Kilic#136	Brucella2012	BRU-S136	human	Malatya, Turkey	B. melitensis 3	Kiliç2011	Selçuk Kiliç	East mediterranean	2001	38.3095	38.3552	43	125	temp656	1	5	3	13	3	2	3	2	4	40	8	5	4	3	5	6
2011Kilic#137	Brucella2012	BRU-S137	human	Malatya, Turkey	B. melitensis 3	Kiliç2011	Selçuk Kiliç	East mediterranean	2004	38.3095	38.3552	85	119	temp715	1	5	3	13	3	4	3	2	4	40	8	4	4	3	8	6
2011Kilic#138	Brucella2012	BRU-S138	human	Malatya, Turkey	B. melitensis 3	Kiliç2011	Selçuk Kiliç	East mediterranean	2003	38.3095	38.3552	43	125	temp244	1	5	3	13	3	2	3	2	4	40	8	5	4	3	5	4
2011Kilic#139	Brucella2012	BRU-S139	human	Malatya, Turkey	B. melitensis 3	Kiliç2011	Selçuk Kiliç	East mediterranean	2003	38.3095	38.3552	43	125	temp284	1	5	3	13	3	2	3	2	4	40	8	6	5	3	5	4
2011Kilic#140	Brucella2012	BRU-S140	human	Malatya, Turkey	B. melitensis 3	Kiliç2011	Selçuk Kiliç	East mediterranean	2003	38.3095	38.3552	43	125	temp716	1	5	3	13	3	2	3	2	4	40	8	5	4	3	7	4
2011Kilic#141	Brucella2012	BRU-S141	human	Malatya, Turkey	B. melitensis 3	Kiliç2011	Selçuk Kiliç	East mediterranean	2004	38.3095	38.3552	43	125	temp717	1	5	3	13	3	2	3	2	4	40	8	7	4	3	4	5
2011Kilic#142	Brucella2012	BRU-S142	human	Malatya, Turkey	B. melitensis 3	Kiliç2011	Selçuk Kiliç	East mediterranean	2003	38.3095	38.3552	43	125	temp714	1	5	3	13	3	2	3	2	4	40	8	5	4	3	9	4
2011Kilic#143	Brucella2012	BRU-S143	human	Malatya, Turkey	B. melitensis 3	Kiliç2011	Selçuk Kiliç	East mediterranean	2004	38.3095	38.3552	42	116	temp718	1	5	3	13	2	2	3	2	4	40	8	4	4	3	8	5
2011Kilic#144	Brucella2012	BRU-S144	human	Malatya, Turkey	B. melitensis 3	Kiliç2011	Selçuk Kiliç	East mediterranean	2004	38.3095	38.3552	43	125	temp719	1	5	3	13	3	2	3	2	4	40	8	6	4	9	7	3
2011Kilic#145	Brucella2012	BRU-S145	human	Malatya, Turkey	B. melitensis 3	Kiliç2011	Selçuk Kiliç	East mediterranean	2004	38.3095	38.3552	43	125	temp242	1	5	3	13	3	2	3	2	4	40	8	4	4	3	5	5
2011Kilic#146	Brucella2012	BRU-S146	human	Malatya, Turkey	B. melitensis 3	Kiliç2011	Selçuk Kiliç	East mediterranean	2004	38.3095	38.3552	43	125	temp242	1	5	3	13	3	2	3	2	4	40	8	4	4	3	5	5
2011Kilic#147	Brucella2012	BRU-S147	human	Malatya, Turkey	B. melitensis 3	Kiliç2011	Selçuk Kiliç	East mediterranean	2004	38.3095	38.3552	43	125	temp720	1	5	3	13	3	2	3	2	4	40	8	6	5	3	6	4
2011Kilic#148	Brucella2012	BRU-S148	human	Malatya, Turkey	B. melitensis 3	Kiliç2011	Selçuk Kiliç	East mediterranean	2004	38.3095	38.3552	43	125	temp241	1	5	3	13	3	2	3	2	4	40	8	4	4	3	4	4
2011Kilic#149	Brucella2012	BRU-S149	human	Malatya, Turkey	B. melitensis 3	Kiliç2011	Selçuk Kiliç	East mediterranean	2005	38.3095	38.3552	43	125	temp226	1	5	3	13	3	2	3	2	4	40	8	6	4	3	5	4
2011Kilic#150	Brucella2012	BRU-S150	human	Malatya, Turkey	B. melitensis 3	Kiliç2011	Selçuk Kiliç	East mediterranean	2005	38.3095	38.3552	43	121	temp721	1	5	3	13	3	2	3	2	4	36	8	5	4	3	5	5
2011Kilic#151	Brucella2012	BRU-S151	human	Malatya, Turkey	B. melitensis 3	Kiliç2011	Selçuk Kiliç	East mediterranean	2005	38.3095	38.3552	43	125	temp722	1	5	3	13	3	2	3	2	4	40	8	6	5	9	8	3
2011Kilic#152	Brucella2012	BRU-S152	human	Malatya, Turkey	B. melitensis 3	Kiliç2011	Selçuk Kiliç	East mediterranean	2005	38.3095	38.3552	43	125	temp723	1	5	3	13	3	2	3	2	4	40	8	5	3	3	5	4
2011Kilic#153	Brucella2012	BRU-S153	human	Malatya, Turkey	B. melitensis 3	Kiliç2011	Selçuk Kiliç	East mediterranean	2004	38.3095	38.3552	43	125	temp720	1	5	3	13	3	2	3	2	4	40	8	6	5	3	6	4
2011Kilic#154	Brucella2012	BRU-S154	human	Malatya, Turkey	B. melitensis 3	Kiliç2011	Selçuk Kiliç	East mediterranean	2003	38.3095	38.3552	43	121	temp724	1	5	3	13	3	2	3	2	4	36	8	6	4	3	6	6
2011Kilic#155	Brucella2012	BRU-S155	human	Malatya, Turkey	B. melitensis 3	Kiliç2011	Selçuk Kiliç	East mediterranean	2004	38.3095	38.3552	43	125	temp725	1	5	3	13	3	2	3	2	4	40	8	6	4	3	11	5
2011Kilic#156	Brucella2012	BRU-S156	human	Malatya, Turkey	B. melitensis 3	Kiliç2011	Selçuk Kiliç	East mediterranean	2004	38.3095	38.3552	43	125	temp285	1	5	3	13	3	2	3	2	4	40	8	5	4	3	4	4
2011Kilic#157	Brucella2012	BRU-S157	human	Malatya, Turkey	B. melitensis 3	Kiliç2011	Selçuk Kiliç	East mediterranean	2005	38.3095	38.3552	42	116	temp726	1	5	3	13	2	2	3	2	4	40	8	4	7	3	8	5
2011Kilic#158	Brucella2012	BRU-S158	human	Malatya, Turkey	B. melitensis 3	Kiliç2011	Selçuk Kiliç	East mediterranean	2005	38.3095	38.3552	42	116	temp726	1	5	3	13	2	2	3	2	4	40	8	4	7	3	8	5
2011Kilic#159	Brucella2012	BRU-S159	human	Malatya, Turkey	B. melitensis 3	Kiliç2011	Selçuk Kiliç	East mediterranean	2005	38.3095	38.3552	42	116	temp726	1	5	3	13	2	2	3	2	4	40	8	4	7	3	8	5
2011Kilic#160	Brucella2012	BRU-S160	human	Malatya, Turkey	B. melitensis 3	Kiliç2011	Selçuk Kiliç	East mediterranean	2004	38.3095	38.3552	43	125	temp644	1	5	3	13	3	2	3	2	4	40	8	6	6	3	5	4
2011Kilic#161	Brucella2012	BRU-S161	human	Malatya, Turkey	B. melitensis 3	Kiliç2011	Selçuk Kiliç	East mediterranean	2001	38.3095	38.3552	43	125	temp233	1	5	3	13	3	2	3	2	4	40	8	6	3	3	5	4
2011Kilic#162	Brucella2012	BRU-S162	human	Malatya, Turkey	B. melitensis 3	Kiliç2011	Selçuk Kiliç	East mediterranean	2001	38.3095	38.3552	43	125	temp659	1	5	3	13	3	2	3	2	4	40	8	4	5	3	5	4
2012Ferreira#002	Brucella2012	REF 63/9			B. melitensis 2	Ferreira2012	Cristina Ferreira	East mediterranean				45	115	temp830	1	5	3	12	2	2	3	2	4	40	8	7	4	3	5	4
2012Ferreira#004	Brucella2012	LNIV-913Bm3-10		Ribatejo e Oeste, Portugal	B. melitensis 3	Ferreira2012	Cristina Ferreira	East mediterranean	2010			42	116	temp736	1	5	3	13	2	2	3	2	4	40	8	4	7	3	4	5
2012Ferreira#005	Brucella2012	LNIV-912Bm3-09		Ribatejo e Oeste, Portugal	B. melitensis 3	Ferreira2012	Cristina Ferreira	East mediterranean	2009			42	116	temp737	1	5	3	13	2	2	3	2	4	40	8	6	7	3	4	5
2012Ferreira#006	Brucella2012	LNIV-66Bm3-01		Entre Douro e Minho, Portugal	B. melitensis 3	Ferreira2012	Cristina Ferreira	East mediterranean	2001	-8.6749	41.3254	42	116	temp738	1	5	3	13	2	2	3	2	4	40	8	7	6	3	4	5
2012Ferreira#007	Brucella2012	LNIV-90Bm3-03		Entre Douro e Minho, Portugal	B. melitensis 3	Ferreira2012	Cristina Ferreira	East mediterranean	2003	-8.6749	41.3254	42	116	temp739	1	5	3	13	2	2	3	2	4	40	8	5	7	3	7	5
2012Ferreira#008	Brucella2012	LNIV-479Bm3-05		Beira Litoral, Portugal	B. melitensis 3	Ferreira2012	Cristina Ferreira	East mediterranean	2005	-9.395	38.7099	42	116	temp740	1	5	3	13	2	2	3	2	4	40	8	5	9	3	8	5
2012Ferreira#009	Brucella2012	LNIV-480Bm3-05		Beira Litoral, Portugal	B. melitensis 3	Ferreira2012	Cristina Ferreira	East mediterranean	2005	-9.395	38.7099	42	116	temp740	1	5	3	13	2	2	3	2	4	40	8	5	9	3	8	5
2012Ferreira#010	Brucella2012	LNIV-481Bm3-05		Beira Litoral, Portugal	B. melitensis 3	Ferreira2012	Cristina Ferreira	East mediterranean	2005	-9.395	38.7099	42	116	temp740	1	5	3	13	2	2	3	2	4	40	8	5	9	3	8	5
2012Ferreira#011	Brucella2012	LNIV-482Bm3-05		Beira Litoral, Portugal	B. melitensis 3	Ferreira2012	Cristina Ferreira	East mediterranean	2005	-9.395	38.7099	42	116	temp740	1	5	3	13	2	2	3	2	4	40	8	5	9	3	8	5
2012Ferreira#012	Brucella2012	LNIV-483Bm3-05		Beira Litoral, Portugal	B. melitensis 3	Ferreira2012	Cristina Ferreira	East mediterranean	2005	-9.395	38.7099	42	116	temp740	1	5	3	13	2	2	3	2	4	40	8	5	9	3	8	5
2012Ferreira#013	Brucella2012	LNIV-484Bm3-05		Beira Litoral, Portugal	B. melitensis 3	Ferreira2012	Cristina Ferreira	East mediterranean	2005	-9.395	38.7099	42	116	temp740	1	5	3	13	2	2	3	2	4	40	8	5	9	3	8	5
2012Ferreira#014	Brucella2012	LNIV-485Bm3-05		Beira Litoral, Portugal	B. melitensis 3	Ferreira2012	Cristina Ferreira	East mediterranean	2005	-9.395	38.7099	42	116	temp740	1	5	3	13	2	2	3	2	4	40	8	5	9	3	8	5
2012Ferreira#015	Brucella2012	LNIV-486Bm3-05		Beira Litoral, Portugal	B. melitensis 3	Ferreira2012	Cristina Ferreira	East mediterranean	2005	-9.395	38.7099	42	116	temp740	1	5	3	13	2	2	3	2	4	40	8	5	9	3	8	5
2012Ferreira#016	Brucella2012	LNIV-490Bm3-05		Beira Litoral, Portugal	B. melitensis 3	Ferreira2012	Cristina Ferreira	East mediterranean	2005	-9.395	38.7099	42	116	temp740	1	5	3	13	2	2	3	2	4	40	8	5	9	3	8	5
2012Ferreira#017	Brucella2012	LNIV-505Bm3-05		Beira Litoral, Portugal	B. melitensis 3	Ferreira2012	Cristina Ferreira	East mediterranean	2005	-9.395	38.7099	42	116	temp740	1	5	3	13	2	2	3	2	4	40	8	5	9	3	8	5
2012Ferreira#018	Brucella2012	LNIV-520Bm3-06		Alentejo, Portugal	B. melitensis 3	Ferreira2012	Cristina Ferreira	East mediterranean	2006	-7.80071	40.3134	42	116	temp704	1	5	3	13	2	2	3	2	4	40	8	4	7	3	5	5
2012Ferreira#019	Brucella2012	LNIV-563Bm3-06		Beira Litoral, Portugal	B. melitensis 3	Ferreira2012	Cristina Ferreira	East mediterranean	2006	-9.395	38.7099	42	116	temp741	1	5	3	13	2	2	3	2	4	40	8	6	7	3	4	6
2012Ferreira#020	Brucella2012	AFSSA-02/4222		Portugal	B. melitensis 3	Ferreira2012	Cristina Ferreira	East mediterranean	2002	-8.22445	39.3999	42	116	temp218	1	5	3	13	2	2	3	2	4	40	8	5	7	3	5	5
2012Ferreira#021	Brucella2012	AFSSA-02/5258		Portugal	B. melitensis 3	Ferreira2012	Cristina Ferreira	East mediterranean	2002	-8.22445	39.3999	42	116	temp738	1	5	3	13	2	2	3	2	4	40	8	7	6	3	4	5
2012Ferreira#022	Brucella2012	AFSSA-02/6425		Portugal	B. melitensis R	Ferreira2012	Cristina Ferreira	East mediterranean	2002	-8.22445	39.3999	42	116	temp742	1	5	3	13	2	2	3	2	4	40	8	7	7	3	4	5
2012Ferreira#023	Brucella2012	AFSSA-02/7384		Portugal	B. melitensis 3	Ferreira2012	Cristina Ferreira	East mediterranean	2002	-8.22445	39.3999	42	116	temp218	1	5	3	13	2	2	3	2	4	40	8	5	7	3	5	5
2012Ferreira#024	Brucella2012	AFSSA-03/0342		Portugal	B. melitensis 3	Ferreira2012	Cristina Ferreira	East mediterranean	2003	-8.22445	39.3999	42	116	temp743	1	5	3	13	2	2	3	2	4	40	8	7	7	3	8	5
2012Ferreira#025	Brucella2012	AFSSA-03/0346		Portugal	B. melitensis 3	Ferreira2012	Cristina Ferreira	East mediterranean	2003	-8.22445	39.3999	42	116	temp742	1	5	3	13	2	2	3	2	4	40	8	7	7	3	4	5
2012Ferreira#026	Brucella2012	AFSSA-03/2230		Portugal	B. melitensis 3	Ferreira2012	Cristina Ferreira	East mediterranean	2003	-8.22445	39.3999	42	116	temp744	1	5	3	13	2	2	3	2	4	40	8	7	8	3	6	7
2012Ferreira#027	Brucella2012	AFSSA-03/3515		Portugal	B. melitensis 3	Ferreira2012	Cristina Ferreira	East mediterranean	2003	-8.22445	39.3999	42	116	temp739	1	5	3	13	2	2	3	2	4	40	8	5	7	3	7	5
2012Ferreira#028	Brucella2012	AFSSA-03/4805/7430		Portugal	B. melitensis 3	Ferreira2012	Cristina Ferreira	East mediterranean	2003	-8.22445	39.3999	42	116	temp745	1	5	3	13	2	2	3	2	4	40	8	6	8	3	4	5
2012Ferreira#029	Brucella2012	AFSSA-05/3818		Portugal	B. melitensis 3	Ferreira2012	Cristina Ferreira	East mediterranean	2005	-8.22445	39.3999	42	116	temp228	1	5	3	13	2	2	3	2	4	40	8	5	9	3	6	5
2012Ferreira#030	Brucella2012	AFSSA-05/3515		Portugal	B. melitensis 3	Ferreira2012	Cristina Ferreira	East mediterranean	2005	-8.22445	39.3999	42	116	temp746	1	5	3	13	2	2	3	2	4	40	8	5	6	3	5	4
2012Ferreira#031	Brucella2012	AFSSA-05/3565		Portugal	B. melitensis 3	Ferreira2012	Cristina Ferreira	East mediterranean	2005	-8.22445	39.3999	42	116	temp740	1	5	3	13	2	2	3	2	4	40	8	5	9	3	8	5
2012Ferreira#032	Brucella2012	AFSSA-05/4465		Portugal	B. melitensis 3	Ferreira2012	Cristina Ferreira	East mediterranean	2005	-8.22445	39.3999	42	116	temp740	1	5	3	13	2	2	3	2	4	40	8	5	9	3	8	5
2012Ferreira#033	Brucella2012	AFSSA-05/3111		Portugal	B. melitensis 3	Ferreira2012	Cristina Ferreira	East mediterranean	2005	-8.22445	39.3999	42	116	temp740	1	5	3	13	2	2	3	2	4	40	8	5	9	3	8	5
2012Ferreira#034	Brucella2012	AFSSA-05/3592		Portugal	B. melitensis 3	Ferreira2012	Cristina Ferreira	East mediterranean	2005	-8.22445	39.3999	42	116	temp740	1	5	3	13	2	2	3	2	4	40	8	5	9	3	8	5
2012Ferreira#035	Brucella2012	AFSSA-05/3731		Portugal	B. melitensis 3	Ferreira2012	Cristina Ferreira	East mediterranean	2005	-8.22445	39.3999	42	116	temp740	1	5	3	13	2	2	3	2	4	40	8	5	9	3	8	5
2012Ferreira#036	Brucella2012	AFSSA-05/3819		Portugal	B. melitensis 3	Ferreira2012	Cristina Ferreira	East mediterranean	2005	-8.22445	39.3999	42	116	temp740	1	5	3	13	2	2	3	2	4	40	8	5	9	3	8	5
2012Ferreira#037	Brucella2012	AFSSA-06/0444		Portugal	B. melitensis 3	Ferreira2012	Cristina Ferreira	East mediterranean	2005	-8.22445	39.3999	42	116	temp747	1	5	3	13	2	2	3	2	4	40	8	5	7	3	5	4
2012Ferreira#038	Brucella2012	AFSSA-06/1576		Portugal	B. melitensis 3	Ferreira2012	Cristina Ferreira	East mediterranean	2006	-8.22445	39.3999	42	116	temp228	1	5	3	13	2	2	3	2	4	40	8	5	9	3	6	5
2012Ferreira#039	Brucella2012	LNIV-630Bm3-06		Beira Litoral, Portugal	B. melitensis 3	Ferreira2012	Cristina Ferreira	East mediterranean	2006	-9.395	38.7099	42	116	temp228	1	5	3	13	2	2	3	2	4	40	8	5	9	3	6	5
2012Ferreira#047	Brucella2012	LNIV-489Bm3-05		Trás-os-Montes, Portugal	B. melitensis 3	Ferreira2012	Cristina Ferreira	East mediterranean	2005			42	116	temp742	1	5	3	13	2	2	3	2	4	40	8	7	7	3	4	5
2012Ferreira#048	Brucella2012	LNIV-499Bm3-05		Trás-os-Montes, Portugal	B. melitensis 3	Ferreira2012	Cristina Ferreira	East mediterranean	2005			42	179	temp753	1	5	3	13	2	2	3	2	4	44	8	6	8	3	4	6
2012Ferreira#049	Brucella2012	LNIV-511Bm3-05		Trás-os-Montes, Portugal	B. melitensis 3	Ferreira2012	Cristina Ferreira	East mediterranean	2005			42	116	temp754	1	5	3	13	2	2	3	2	4	40	8	5	6	3	3	5
2012Ferreira#050	Brucella2012	LNIV-512Bm3-05		Trás-os-Montes, Portugal	B. melitensis 3	Ferreira2012	Cristina Ferreira	East mediterranean	2005			42	116	temp754	1	5	3	13	2	2	3	2	4	40	8	5	6	3	3	5
2012Ferreira#051	Brucella2012	LNIV-513Bm3-05		Trás-os-Montes, Portugal	B. melitensis 3	Ferreira2012	Cristina Ferreira	East mediterranean	2005			42	116	temp754	1	5	3	13	2	2	3	2	4	40	8	5	6	3	3	5
2012Ferreira#052	Brucella2012	LNIV-514Bm3-06		Trás-os-Montes, Portugal	B. melitensis 3	Ferreira2012	Cristina Ferreira	East mediterranean	2006			42	116	temp754	1	5	3	13	2	2	3	2	4	40	8	5	6	3	3	5
2012Ferreira#053	Brucella2012	LNIV-515Bm3-06		Trás-os-Montes, Portugal	B. melitensis 3	Ferreira2012	Cristina Ferreira	East mediterranean	2006			42	116	temp755	1	5	3	13	2	2	3	2	4	40	8	4	6	3	4	4
2012Ferreira#054	Brucella2012	LNIV-516Bm3-06		Trás-os-Montes, Portugal	B. melitensis 3	Ferreira2012	Cristina Ferreira	East mediterranean	2006			42	116	temp755	1	5	3	13	2	2	3	2	4	40	8	4	6	3	4	4
2012Ferreira#055	Brucella2012	LNIV-518Bm3-06		Trás-os-Montes, Portugal	B. melitensis 3	Ferreira2012	Cristina Ferreira	East mediterranean	2006			42	116	temp755	1	5	3	13	2	2	3	2	4	40	8	4	6	3	4	4
2012Ferreira#056	Brucella2012	LNIV-519Bm3-06		Trás-os-Montes, Portugal	B. melitensis 3	Ferreira2012	Cristina Ferreira	East mediterranean	2006			42	116	temp756	1	5	3	13	2	2	3	2	4	40	8	4	6	3	4	5
2012Ferreira#057	Brucella2012	LNIV-522Bm3-06		Trás-os-Montes, Portugal	B. melitensis 3	Ferreira2012	Cristina Ferreira	East mediterranean	2006			42	116	temp211	1	5	3	13	2	2	3	2	4	40	8	5	7	3	6	5
2012Ferreira#060	Brucella2012	LNIV-531Bm3-06		Trás-os-Montes, Portugal	B. melitensis 3	Ferreira2012	Cristina Ferreira	East mediterranean	2006			42	116	temp757	1	5	3	13	2	2	3	2	4	40	8	3	7	3	4	5
2012Ferreira#061	Brucella2012	LNIV-51Bm3-01		Beira Litoral, Portugal	B. melitensis 3	Ferreira2012	Cristina Ferreira	East mediterranean	2001	-9.395	38.7099	42	116	temp758	1	5	3	13	2	2	3	2	4	40	8	9	7	3	4	5
2012Ferreira#062	Brucella2012	LNIV-126Bm3-03		Beira Litoral, Portugal	B. melitensis 3	Ferreira2012	Cristina Ferreira	East mediterranean	2003	-9.395	38.7099	42	116	temp737	1	5	3	13	2	2	3	2	4	40	8	6	7	3	4	5
2012Ferreira#063	Brucella2012	LNIV-128Bm3-03		Beira Litoral, Portugal	B. melitensis 3	Ferreira2012	Cristina Ferreira	East mediterranean	2003	-9.395	38.7099	42	180	temp759	1	5	3	13	2	2	3	2	5	40	8	6	7	3	4	5
2012Ferreira#064	Brucella2012	LNIV-281Bm3-04		Beira Litoral, Portugal	B. melitensis 3	Ferreira2012	Cristina Ferreira	East mediterranean	2004	-9.395	38.7099	42	116	temp760	1	5	3	13	2	2	3	2	4	40	8	7	5	3	4	6
2012Ferreira#066	Brucella2012	LNIV-649Bm3-07		Beira Litoral, Portugal	B. melitensis 3	Ferreira2012	Cristina Ferreira	East mediterranean	2007	-9.395	38.7099	42	116	temp745	1	5	3	13	2	2	3	2	4	40	8	6	8	3	4	5
2012Ferreira#067	Brucella2012	LNIV-718Bm3-07		Beira Litoral, Portugal	B. melitensis 3	Ferreira2012	Cristina Ferreira	East mediterranean	2007	-9.395	38.7099	42	116	temp762	1	5	3	13	2	2	3	2	4	40	8	6	6	3	4	5
2012Ferreira#068	Brucella2012	LNIV-719Bm3-07		Beira Litoral, Portugal	B. melitensis 3	Ferreira2012	Cristina Ferreira	East mediterranean	2007	-9.395	38.7099	42	116	temp756	1	5	3	13	2	2	3	2	4	40	8	4	6	3	4	5
2012Ferreira#069	Brucella2012	LNIV-721Bm3-07		Beira Litoral, Portugal	B. melitensis 3	Ferreira2012	Cristina Ferreira	East mediterranean	2007	-9.395	38.7099	42	116	temp737	1	5	3	13	2	2	3	2	4	40	8	6	7	3	4	5
2012Ferreira#070	Brucella2012	LNIV-722Bm3-07		Beira Litoral, Portugal	B. melitensis 3	Ferreira2012	Cristina Ferreira	East mediterranean	2007	-9.395	38.7099	42	116	temp742	1	5	3	13	2	2	3	2	4	40	8	7	7	3	4	5
2012Ferreira#071	Brucella2012	LNIV-47Bm3-01		Beira Interior, Portugal	B. melitensis 3	Ferreira2012	Cristina Ferreira	East mediterranean	2001	-7.50907	40.2779	42	116	temp763	1	5	3	13	2	2	3	2	4	40	8	6	7	3	4	7
2012Ferreira#072	Brucella2012	LNIV-73Bm3-01		Beira Interior, Portugal	B. melitensis 3	Ferreira2012	Cristina Ferreira	East mediterranean	2001	-7.50907	40.2779	42	116	temp745	1	5	3	13	2	2	3	2	4	40	8	6	8	3	4	5
2012Ferreira#073	Brucella2012	LNIV-9Bm3-02		Beira Interior, Portugal	B. melitensis 3	Ferreira2012	Cristina Ferreira	East mediterranean	2002	-7.50907	40.2779	42	116	temp742	1	5	3	13	2	2	3	2	4	40	8	7	7	3	4	5
2012Ferreira#074	Brucella2012	LNIV-101Bm3-03		Beira Interior, Portugal	B. melitensis 3	Ferreira2012	Cristina Ferreira	East mediterranean	2003	-7.50907	40.2779	42	116	temp737	1	5	3	13	2	2	3	2	4	40	8	6	7	3	4	5
2012Ferreira#075	Brucella2012	LNIV-142Bm3-03		Beira Interior, Portugal	B. melitensis 3	Ferreira2012	Cristina Ferreira	East mediterranean	2003	-7.50907	40.2779	42	116	temp764	1	5	3	13	2	2	3	2	4	40	8	6	7	3	7	5
2012Ferreira#076	Brucella2012	LNIV-265Bm3-04		Beira Interior, Portugal	B. melitensis 3	Ferreira2012	Cristina Ferreira	East mediterranean	2004	-7.50907	40.2779	42	116	temp758	1	5	3	13	2	2	3	2	4	40	8	9	7	3	4	5
2012Ferreira#077	Brucella2012	LNIV-321Bm3-04		Beira Interior, Portugal	B. melitensis 3	Ferreira2012	Cristina Ferreira	East mediterranean	2004	-7.50907	40.2779	42	116	temp677	1	5	3	13	2	2	3	2	4	40	8	7	7	3	5	5
2012Ferreira#079	Brucella2012	LNIV-536Bm3-06		Beira Interior, Portugal	B. melitensis 3	Ferreira2012	Cristina Ferreira	East mediterranean	2006	-7.50907	40.2779	42	116	temp766	1	5	3	13	2	2	3	2	4	40	8	6	8	3	6	5
2012Ferreira#080	Brucella2012	LNIV-610Bm3-06		Beira Interior, Portugal	B. melitensis 3	Ferreira2012	Cristina Ferreira	East mediterranean	2006	-7.50907	40.2779	42	116	temp742	1	5	3	13	2	2	3	2	4	40	8	7	7	3	4	5
2012Ferreira#081	Brucella2012	LNIV-744Bm3-07		Beira Interior, Portugal	B. melitensis 3	Ferreira2012	Cristina Ferreira	East mediterranean	2007	-7.50907	40.2779	42	116	temp756	1	5	3	13	2	2	3	2	4	40	8	4	6	3	4	5
2012Ferreira#082	Brucella2012	LNIV-45Bm3-03		Ribatejo e Oeste, Portugal	B. melitensis 3	Ferreira2012	Cristina Ferreira	East mediterranean	2003			42	116	temp745	1	5	3	13	2	2	3	2	4	40	8	6	8	3	4	5
2012Ferreira#083	Brucella2012	LNIV-104Bm3-03		Ribatejo e Oeste, Portugal	B. melitensis 3	Ferreira2012	Cristina Ferreira	East mediterranean	2003			42	116	temp758	1	5	3	13	2	2	3	2	4	40	8	9	7	3	4	5
2012Ferreira#085	Brucella2012	LNIV-173Bm3-03		Ribatejo e Oeste, Portugal	B. melitensis 3	Ferreira2012	Cristina Ferreira	East mediterranean	2003			42	116	temp741	1	5	3	13	2	2	3	2	4	40	8	6	7	3	4	6
2012Ferreira#086	Brucella2012	LNIV-255Bm3-04		Ribatejo e Oeste, Portugal	B. melitensis 3	Ferreira2012	Cristina Ferreira	East mediterranean	2004			42	116	temp739	1	5	3	13	2	2	3	2	4	40	8	5	7	3	7	5
2012Ferreira#087	Brucella2012	LNIV-381Bm3-05		Beira Litoral, Portugal	B. melitensis 3	Ferreira2012	Cristina Ferreira	East mediterranean	2005	-9.395	38.7099	42	116	temp741	1	5	3	13	2	2	3	2	4	40	8	6	7	3	4	6
2012Ferreira#092	Brucella2012	LNIV-32Bm3-02		Alentejo, Portugal	B. melitensis 3	Ferreira2012	Cristina Ferreira	East mediterranean	2002	-7.80071	40.3134	42	116	temp770	1	5	3	13	2	2	3	2	4	40	8	7	7	3	7	5
2012Ferreira#093	Brucella2012	LNIV-194Bm3-03		Alentejo, Portugal	B. melitensis 3	Ferreira2012	Cristina Ferreira	East mediterranean	2003	-7.80071	40.3134	42	116	temp737	1	5	3	13	2	2	3	2	4	40	8	6	7	3	4	5
2012Ferreira#094	Brucella2012	LNIV-239Bm3-03		Alentejo, Portugal	B. melitensis 3	Ferreira2012	Cristina Ferreira	East mediterranean	2003	-7.80071	40.3134	42	116	temp771	1	5	3	13	2	2	3	2	4	40	8	7	6	3	4	4
2012Ferreira#095	Brucella2012	LNIV-262Bm3-04		Alentejo, Portugal	B. melitensis 3	Ferreira2012	Cristina Ferreira	East mediterranean	2004	-7.80071	40.3134	42	116	temp739	1	5	3	13	2	2	3	2	4	40	8	5	7	3	7	5
2012Ferreira#096	Brucella2012	LNIV-310Bm3-04		Alentejo, Portugal	B. melitensis 3	Ferreira2012	Cristina Ferreira	East mediterranean	2004	-7.80071	40.3134	42	116	temp772	1	5	3	13	2	2	3	2	4	40	8	5	6	3	7	5
2012Ferreira#097	Brucella2012	LNIV-415Bm3-05		Alentejo, Portugal	B. melitensis 3	Ferreira2012	Cristina Ferreira	East mediterranean	2005	-7.80071	40.3134	42	116	temp739	1	5	3	13	2	2	3	2	4	40	8	5	7	3	7	5
2012Ferreira#098	Brucella2012	LNIV-416Bm3-05		Alentejo, Portugal	B. melitensis 3	Ferreira2012	Cristina Ferreira	East mediterranean	2005	-7.80071	40.3134	42	116	temp773	1	5	3	13	2	2	3	2	4	40	8	5	10	3	6	6
2012Ferreira#099	Brucella2012	LNIV-581Bm3-06		Alentejo, Portugal	B. melitensis 3	Ferreira2012	Cristina Ferreira	East mediterranean	2006	-7.80071	40.3134	42	116	temp738	1	5	3	13	2	2	3	2	4	40	8	7	6	3	4	5
2012Ferreira#100	Brucella2012	LNIV-595Bm3-06		Alentejo, Portugal	B. melitensis 3	Ferreira2012	Cristina Ferreira	East mediterranean	2006	-7.80071	40.3134	42	116	temp774	1	5	3	13	2	2	3	2	4	40	8	5	7	3	8	5
2012Ferreira#101	Brucella2012	LNIV-596Bm3-06		Alentejo, Portugal	B. melitensis 3	Ferreira2012	Cristina Ferreira	East mediterranean	2006	-7.80071	40.3134	42	116	temp774	1	5	3	13	2	2	3	2	4	40	8	5	7	3	8	5
2012Ferreira#103	Brucella2012	LNIV-122Bm3-03		Algarve, Portugal	B. melitensis 3	Ferreira2012	Cristina Ferreira	East mediterranean	2003	-7.93083	37.018	42	116	temp776	1	5	3	13	2	2	3	2	4	40	8	9	7	3	8	5
2012Ferreira#104	Brucella2012	LNIV-202Bm3-03		Algarve, Portugal	B. melitensis 3	Ferreira2012	Cristina Ferreira	East mediterranean	2003	-7.93083	37.018	42	116	temp736	1	5	3	13	2	2	3	2	4	40	8	4	7	3	4	5
2012Ferreira#106	Brucella2012	LNIV-241Bm3-03		Algarve, Portugal	B. melitensis 3	Ferreira2012	Cristina Ferreira	East mediterranean	2003	-7.93083	37.018	42	116	temp772	1	5	3	13	2	2	3	2	4	40	8	5	6	3	7	5
2012Ferreira#107	Brucella2012	LNIV-272Bm3-04		Algarve, Portugal	B. melitensis 3	Ferreira2012	Cristina Ferreira	East mediterranean	2004	-7.93083	37.018	42	116	temp772	1	5	3	13	2	2	3	2	4	40	8	5	6	3	7	5
2012Ferreira#108	Brucella2012	LNIV-273Bm3-04		Algarve, Portugal	B. melitensis 3	Ferreira2012	Cristina Ferreira	East mediterranean	2004	-7.93083	37.018	42	116	temp678	1	5	3	13	2	2	3	2	4	40	8	5	6	3	5	5
2012Ferreira#110	Brucella2012	LNIV-302Bm3-04		Algarve, Portugal	B. melitensis 3	Ferreira2012	Cristina Ferreira	East mediterranean	2004	-7.93083	37.018	42	116	temp774	1	5	3	13	2	2	3	2	4	40	8	5	7	3	8	5
2012Ferreira#111	Brucella2012	LNIV-311Bm3-04		Algarve, Portugal	B. melitensis 3	Ferreira2012	Cristina Ferreira	East mediterranean	2004	-7.93083	37.018	42	116	temp779	1	5	3	13	2	2	3	2	4	40	8	9	7	3	6	6
2012Ferreira#112	Brucella2012	LNIV-384Bm3-05		Algarve, Portugal	B. melitensis 3	Ferreira2012	Cristina Ferreira	East mediterranean	2005	-7.93083	37.018	42	116	temp213	1	5	3	13	2	2	3	2	4	40	8	5	7	3	4	5
2012Ferreira#115	Brucella2012	LNIV-763Bm3-04		Entre Douro e Minho, Portugal	B. melitensis 3	Ferreira2012	Cristina Ferreira	East mediterranean	2004	-8.6749	41.3254	42	116	temp782	1	5	3	13	2	2	3	2	4	40	8	7	7	3	7	4
2012Ferreira#118	Brucella2012	LNIV-766Bm3-06		Entre Douro e Minho, Portugal	B. melitensis 3	Ferreira2012	Cristina Ferreira	East mediterranean	2006	-8.6749	41.3254	42	116	temp785	1	5	3	13	2	2	3	2	4	40	8	5	6	3	4	7
2012Ferreira#120	Brucella2012	LNIV-768Bm3-07		Entre Douro e Minho, Portugal	B. melitensis 3	Ferreira2012	Cristina Ferreira	East mediterranean	2007	-8.6749	41.3254	42	116	temp762	1	5	3	13	2	2	3	2	4	40	8	6	6	3	4	5
2012Ferreira#121	Brucella2012	LNIV-769Bm3-07		Entre Douro e Minho, Portugal	B. melitensis 3	Ferreira2012	Cristina Ferreira	East mediterranean	2007	-8.6749	41.3254	42	116	temp787	1	5	3	13	2	2	3	2	4	40	8	7	7	3	4	4
2012Ferreira#123	Brucella2012	LNIV-771Bm3-07		Entre Douro e Minho, Portugal	B. melitensis 3	Ferreira2012	Cristina Ferreira	East mediterranean	2007	-8.6749	41.3254	42	116	temp789	1	5	3	13	2	2	3	2	4	40	8	7	7	3	3	4
2012Ferreira#124	Brucella2012	LNIV-914Bm3-01		Beira Litoral, Portugal	B. melitensis 3	Ferreira2012	Cristina Ferreira	East mediterranean	2001	-9.395	38.7099	42	116	temp790	1	5	3	13	2	2	3	2	4	40	8	7	7	3	4	6
2012Ferreira#125	Brucella2012	LNIV-917Bm3-11		Ribatejo e Oeste, Portugal	B. melitensis 3	Ferreira2012	Cristina Ferreira	East mediterranean	2011			42	116	temp747	1	5	3	13	2	2	3	2	4	40	8	5	7	3	5	4
2012Ferreira#126	Brucella2012	LNIV-918Bm3-11		Beira Litoral, Portugal	B. melitensis 3	Ferreira2012	Cristina Ferreira	East mediterranean	2011	-9.395	38.7099	42	116	temp213	1	5	3	13	2	2	3	2	4	40	8	5	7	3	4	5
2012Ferreira#127	Brucella2012	LNIV-919Bm3-11		Beira Litoral, Portugal	B. melitensis 3	Ferreira2012	Cristina Ferreira	East mediterranean	2011	-9.395	38.7099	42	116		1	5	3	13	2	2	3	2	4	40	8	5		3	4	5
2012Ferreira#128	Brucella2012	LNIV-920Bm3-11		Beira Litoral, Portugal	B. melitensis 3	Ferreira2012	Cristina Ferreira	East mediterranean	2011	-9.395	38.7099	42	116	temp213	1	5	3	13	2	2	3	2	4	40	8	5	7	3	4	5
2012Ferreira#129	Brucella2012	LNIV-921Bm3-11		Beira Litoral, Portugal	B. melitensis 3	Ferreira2012	Cristina Ferreira	East mediterranean	2011	-9.395	38.7099	42	116	temp213	1	5	3	13	2	2	3	2	4	40	8	5	7	3	4	5
2012Ferreira#130	Brucella2012	LNIV-922Bm3-11		Beira Litoral, Portugal	B. melitensis 3	Ferreira2012	Cristina Ferreira	East mediterranean	2011	-9.395	38.7099	42	116	temp213	1	5	3	13	2	2	3	2	4	40	8	5	7	3	4	5
2012Ferreira#131	Brucella2012	LNIV-923Bm3-11		Ribatejo e Oeste, Portugal	B. melitensis 3	Ferreira2012	Cristina Ferreira	East mediterranean	2011			42	116	temp747	1	5	3	13	2	2	3	2	4	40	8	5	7	3	5	4
2012Ferreira#132	Brucella2012	LNIV-924Bm3-11		Beira Litoral, Portugal	B. melitensis 3	Ferreira2012	Cristina Ferreira	East mediterranean	2011	-9.395	38.7099	42	116	temp213	1	5	3	13	2	2	3	2	4	40	8	5	7	3	4	5
2013Garofolo_13540	Brucella_ITALIA_1	13540	Sheep	Mirabella Imbaccari,Italy	B. melitensis_biovar3	Garofolo2013	Giuliano Garofolo	West Mediterranean	2011			88	155	temp867	3	6	3	13	1	1	3	3	8	42	8	5	5	12	12	3
2013Garofolo_1995	Brucella_ITALIA_1	1995	Goat	Ravello,Italy	B. melitensis_biovar3	Garofolo2013	Giuliano Garofolo	West Mediterranean	2011			51	92	temp868	3	5	3	13	1	1	3	3	9	42	8	5	5	9	6	3
2013Garofolo_13548	Brucella_ITALIA_1	13548	Sheep	San Pier Niceto,Italy	B. melitensis_biovar3	Garofolo2013	Giuliano Garofolo	West Mediterranean	2011			51	91	temp869	3	5	3	13	1	1	3	3	8	42	8	5	7	14	7	3
2013Garofolo_11815	Brucella_ITALIA_1	11815	Sheep	San Pier Niceto,Italy	B. melitensis_biovar3	Garofolo2013	Giuliano Garofolo	West Mediterranean	2011			88	155	temp870	3	6	3	13	1	1	3	3	8	42	8	6	4	9	8	3
2013Garofolo_11821	Brucella_ITALIA_1	11821	Sheep	Santa Lucia del Mela,Italy	B. melitensis_biovar3	Garofolo2013	Giuliano Garofolo	West Mediterranean	2011			88	155	temp870	3	6	3	13	1	1	3	3	8	42	8	6	4	9	8	3
2013Garofolo_4496	Brucella_ITALIA_1	4496	Sheep	Scicli,Italy	B. melitensis_biovar3	Garofolo2013	Giuliano Garofolo	West Mediterranean	2011			88	155	temp871	3	6	3	13	1	1	3	3	8	42	8	6	4	9	9	3
2013Garofolo_4484	Brucella_ITALIA_1	4484	Sheep	Ravanusa,Italy	B. melitensis_biovar3	Garofolo2013	Giuliano Garofolo	West Mediterranean	2011			88	155	temp872	3	6	3	13	1	1	3	3	8	42	8	9	4	7	8	3
2013Garofolo_13545	Brucella_ITALIA_1	13545	Cattle	Barcellona Pozzo di Gotto,Italy	B. melitensis_biovar3	Garofolo2013	Giuliano Garofolo	West Mediterranean	2011			51	91	temp873	3	5	3	13	1	1	3	3	8	42	8	5	8	9	5	3
2013Garofolo_4491	Brucella_ITALIA_1	4491	Sheep	San Pier Niceto,Italy	B. melitensis_biovar3	Garofolo2013	Giuliano Garofolo	West Mediterranean	2011			51	91	temp874	3	5	3	13	1	1	3	3	8	42	8	6	8	13	5	3
2013Garofolo_11805	Brucella_ITALIA_1	11805	Cattle	Floresta,Italy	B. melitensis_biovar3	Garofolo2013	Giuliano Garofolo	West Mediterranean	2011			51	91	temp875	3	5	3	13	1	1	3	3	8	42	8	6	6	9	5	3
2013Garofolo_11844	Brucella_ITALIA_1	11844	Sheep	Montalbano Elicona,Italy	B. melitensis_biovar3	Garofolo2013	Giuliano Garofolo	West Mediterranean	2011			51	91	temp875	3	5	3	13	1	1	3	3	8	42	8	6	6	9	5	3
2013Garofolo_11803	Brucella_ITALIA_1	11803	Goat	Montalbano Elicona,Italy	B. melitensis_biovar3	Garofolo2013	Giuliano Garofolo	West Mediterranean	2011			51	91	temp876	3	5	3	13	1	1	3	3	8	42	8	6	6	8	5	3
2013Garofolo_13517	Brucella_ITALIA_1	13517	Sheep	Castroreale,Italy	B. melitensis_biovar3	Garofolo2013	Giuliano Garofolo	West Mediterranean	2011			51	91	temp877	3	5	3	13	1	1	3	3	8	42	8	4	14	9	5	3
2013Garofolo_11828	Brucella_ITALIA_1	11828	Cattle	Montalbano Elicona,Italy	B. melitensis_biovar3	Garofolo2013	Giuliano Garofolo	West Mediterranean	2011			51	91	temp878	3	5	3	13	1	1	3	3	8	42	8	4	13	9	5	3
2013Garofolo_6058	Brucella_ITALIA_1	6058	Goat	San Luca,Italy	B. melitensis_biovar3	Garofolo2013	Giuliano Garofolo	West Mediterranean	2011			51	91	temp879	3	5	3	13	1	1	3	3	8	42	8	7	6	11	4	3
2013Garofolo_4498	Brucella_ITALIA_1	4498	Sheep	Roccafiorita,Italy	B. melitensis_biovar3	Garofolo2013	Giuliano Garofolo	West Mediterranean	2011			51	91	temp880	3	5	3	13	1	1	3	3	8	42	8	7	6	12	4	3
2013Garofolo_4480	Brucella_ITALIA_1	4480	Sheep	Montalbano Elicona,Italy	B. melitensis_biovar3	Garofolo2013	Giuliano Garofolo	West Mediterranean	2011			51	91	temp881	3	5	3	13	1	1	3	3	8	42	8	7	6	10	5	3
2013Garofolo_4488	Brucella_ITALIA_1	4488	Goat	Montalbano Elicona,Italy	B. melitensis_biovar3	Garofolo2013	Giuliano Garofolo	West Mediterranean	2011			51	91	temp881	3	5	3	13	1	1	3	3	8	42	8	7	6	10	5	3
2013Garofolo_11810	Brucella_ITALIA_1	11810	Goat	Scicli,Italy	B. melitensis_biovar3	Garofolo2013	Giuliano Garofolo	West Mediterranean	2011			51	91	temp881	3	5	3	13	1	1	3	3	8	42	8	7	6	10	5	3
2013Garofolo_11814	Brucella_ITALIA_1	11814	Sheep	Scicli,Italy	B. melitensis_biovar3	Garofolo2013	Giuliano Garofolo	West Mediterranean	2011			51	91	temp881	3	5	3	13	1	1	3	3	8	42	8	7	6	10	5	3
2013Garofolo_1994	Brucella_ITALIA_1	1994	Sheep	Montecorvino Pugliano,Italy	B. melitensis_biovar3	Garofolo2013	Giuliano Garofolo	West Mediterranean	2011			51	96	temp882	3	5	3	13	1	1	3	3	7	42	8	6	3	11	5	3
2013Garofolo_2461	Brucella_ITALIA_1	2461	Sheep	Montecorvino Pugliano,Italy	B. melitensis_biovar3	Garofolo2013	Giuliano Garofolo	West Mediterranean	2011			51	96	temp882	3	5	3	13	1	1	3	3	7	42	8	6	3	11	5	3
2013Garofolo_6299	Brucella_ITALIA_1	6299	Human	Salerno,Italy	B. melitensis_biovar3	Garofolo2013	Giuliano Garofolo	West Mediterranean	2011			51	96	temp882	3	5	3	13	1	1	3	3	7	42	8	6	3	11	5	3
2013Garofolo_3922	Brucella_ITALIA_1	3922	Goat	Montecorvino Pugliano,Italy	B. melitensis_biovar3	Garofolo2013	Giuliano Garofolo	West Mediterranean	2011			51	96	temp883	3	5	3	13	1	1	3	3	7	42	8	6	3	10	5	2
2013Garofolo_22840	Brucella_ITALIA_1	22840	Sheep	Montecorvino Pugliano,Italy	B. melitensis_biovar3	Garofolo2013	Giuliano Garofolo	West Mediterranean	2011			51	96	temp884	3	5	3	13	1	1	3	3	7	42	8	5	3	11	5	3
2013Garofolo_11789	Brucella_ITALIA_1	11789	Sheep	Santa Croce Camerina,Italy	B. melitensis_biovar3	Garofolo2013	Giuliano Garofolo	West Mediterranean	2011			51		temp885	3	5	3	13	1	1	3	3	6	42	8	6	9	11	5	3
2013Garofolo_6837	Brucella_ITALIA_1	6837	Sheep	Vieste,Italy	B. melitensis_biovar3	Garofolo2013	Giuliano Garofolo	West Mediterranean	2011			51	96	temp886	3	5	3	13	1	1	3	3	7	42	8	7	9	6	11	3
2013Garofolo_6838	Brucella_ITALIA_1	6838	Sheep	Rignano Graganico,Italy	B. melitensis_biovar3	Garofolo2013	Giuliano Garofolo	West Mediterranean	2011			51	96	temp886	3	5	3	13	1	1	3	3	7	42	8	7	9	6	11	3
2013Garofolo_15078	Brucella_ITALIA_1	15078	Sheep	Rignano Garganico,Italy	B. melitensis_biovar3	Garofolo2013	Giuliano Garofolo	West Mediterranean	2011			51	96	temp886	3	5	3	13	1	1	3	3	7	42	8	7	9	6	11	3
2013Garofolo_6839	Brucella_ITALIA_1	6839	Sheep	San Severo,Italy	B. melitensis_biovar3	Garofolo2013	Giuliano Garofolo	West Mediterranean	2011			51	96	temp887	3	5	3	13	1	1	3	3	7	42	8	7	9	6	9	3
2013Garofolo_11825	Brucella_ITALIA_1	11825	Sheep	Aci Catena,Italy	B. melitensis_biovar3	Garofolo2013	Giuliano Garofolo	West Mediterranean	2011			51	96	temp888	3	5	3	13	1	1	3	3	7	42	8	7	7	6	8	3
2013Garofolo_11826	Brucella_ITALIA_1	11826	Sheep	Aci Catena,Italy	B. melitensis_biovar3	Garofolo2013	Giuliano Garofolo	West Mediterranean	2011			51	96	temp888	3	5	3	13	1	1	3	3	7	42	8	7	7	6	8	3
2013Garofolo_4471	Brucella_ITALIA_1	4471	Sheep	Casteldaccia,Italy	B. melitensis_biovar3	Garofolo2013	Giuliano Garofolo	West Mediterranean	2011			51	96	temp359	3	5	3	13	1	1	3	3	7	42	8	8	6	6	8	3
2013Garofolo_4474	Brucella_ITALIA_1	4474	Sheep	Acicatena,Italy	B. melitensis_biovar3	Garofolo2013	Giuliano Garofolo	West Mediterranean	2011			51	96	temp359	3	5	3	13	1	1	3	3	7	42	8	8	6	6	8	3
2013Garofolo_4479	Brucella_ITALIA_1	4479	Sheep	Niscemi,Italy	B. melitensis_biovar3	Garofolo2013	Giuliano Garofolo	West Mediterranean	2011			51	96	temp359	3	5	3	13	1	1	3	3	7	42	8	8	6	6	8	3
2013Garofolo_4486	Brucella_ITALIA_1	4486	Sheep	Prizzi,Italy	B. melitensis_biovar3	Garofolo2013	Giuliano Garofolo	West Mediterranean	2011			51	96	temp359	3	5	3	13	1	1	3	3	7	42	8	8	6	6	8	3
2013Garofolo_4478	Brucella_ITALIA_1	4478	Sheep	Novara di Sicilia,Italy	B. melitensis_biovar3	Garofolo2013	Giuliano Garofolo	West Mediterranean	2011			51	96	temp359	3	5	3	13	1	1	3	3	7	42	8	8	6	6	8	3
2013Garofolo_4467	Brucella_ITALIA_1	4467	Sheep	Noto,Italy	B. melitensis_biovar3	Garofolo2013	Giuliano Garofolo	West Mediterranean	2011			51		temp889	3	5	3	13	1	1	3	3	7	39	8	8	6	6	8	3
2013Garofolo_6844	Brucella_ITALIA_1	6844	Sheep	San Severo,Italy	B. melitensis_biovar3	Garofolo2013	Giuliano Garofolo	West Mediterranean	2011			51	96	temp890	3	5	3	13	1	1	3	3	7	42	8	9	8	7	10	3
2013Garofolo_15082	Brucella_ITALIA_1	15082	Sheep	San Giovanni rotondo,Italy	B. melitensis_biovar3	Garofolo2013	Giuliano Garofolo	West Mediterranean	2011			51	96	temp891	3	5	3	13	1	1	3	3	7	42	8	9	8	6	11	3
2013Garofolo_20020	Brucella_ITALIA_1	20020	Sheep	San Marco Argentano,Italy	B. melitensis_biovar3	Garofolo2013	Giuliano Garofolo	West Mediterranean	2011					temp892	2	5	3	13	1	1	3	3	7	42	8	6	5	8	6	3
2013Garofolo_6057	Brucella_ITALIA_1	6057	Sheep	San Lucido,Italy	B. melitensis_biovar3	Garofolo2013	Giuliano Garofolo	West Mediterranean	2011					temp892	2	5	3	13	1	1	3	3	7	42	8	6	5	8	6	3
2013Garofolo_6059	Brucella_ITALIA_1	6059	Sheep	Reggio Emilia,Italy	B. melitensis_biovar3	Garofolo2013	Giuliano Garofolo	West Mediterranean	2011					temp892	2	5	3	13	1	1	3	3	7	42	8	6	5	8	6	3
2013Garofolo_6076	Brucella_ITALIA_1	6076	Cattle	Mongrassano,Italy	B. melitensis_biovar3	Garofolo2013	Giuliano Garofolo	West Mediterranean	2011					temp892	2	5	3	13	1	1	3	3	7	42	8	6	5	8	6	3
2013Garofolo_11798	Brucella_ITALIA_1	11798	Sheep	Messina,Italy	B. melitensis_biovar3	Garofolo2013	Giuliano Garofolo	West Mediterranean	2011			49	87	temp893	3	6	3	14	1	1	3	3	7	42	8	7	5	8	6	3
2013Garofolo_4500	Brucella_ITALIA_1	4500	Sheep	Messina,Italy	B. melitensis_biovar3	Garofolo2013	Giuliano Garofolo	West Mediterranean	2011			49	87	temp894	3	6	3	14	1	1	3	3	7	42	8	5	5	8	6	3
2013Garofolo_4497	Brucella_ITALIA_1	4497	Sheep	Messina,Italy	B. melitensis_biovar3	Garofolo2013	Giuliano Garofolo	West Mediterranean	2011			49	87	temp895	3	6	3	14	1	1	3	3	7	42	8	7	5	9	6	3
2013Garofolo_13552	Brucella_ITALIA_1	13552	Goat	Mandanici,Italy	B. melitensis_biovar3	Garofolo2013	Giuliano Garofolo	West Mediterranean	2011			49	87	temp896	3	6	3	14	1	1	3	3	7	42	8	5	5	11	4	3
2013Garofolo_7556	Brucella_ITALIA_1	7556	Sheep	Taviano,Italy	B. melitensis_biovar3	Garofolo2013	Giuliano Garofolo	West Mediterranean	2011			49	87	temp897	3	6	3	14	1	1	3	3	7	42	8	10	4	11	6	3
2013Garofolo_6061	Brucella_ITALIA_1	6061	Sheep	Rombiolo,Italy	B. melitensis_biovar3	Garofolo2013	Giuliano Garofolo	West Mediterranean	2011			49	87	temp898	3	6	3	14	1	1	3	3	7	42	8	4	6	11	8	3
2013Garofolo_12372	Brucella_ITALIA_1	12372	Sheep	Zungri,Italy	B. melitensis_biovar3	Garofolo2013	Giuliano Garofolo	West Mediterranean	2011			49	87	temp898	3	6	3	14	1	1	3	3	7	42	8	4	6	11	8	3
2013Garofolo_12373	Brucella_ITALIA_1	12373	Sheep	Rombiolo,Italy	B. melitensis_biovar3	Garofolo2013	Giuliano Garofolo	West Mediterranean	2011			49	87	temp898	3	6	3	14	1	1	3	3	7	42	8	4	6	11	8	3
2013Garofolo_12849	Brucella_ITALIA_1	12849	Sheep	Mileto,Italy	B. melitensis_biovar3	Garofolo2013	Giuliano Garofolo	West Mediterranean	2011			49	87	temp898	3	6	3	14	1	1	3	3	7	42	8	4	6	11	8	3
2013Garofolo_17475	Brucella_ITALIA_1	17475	Sheep	Zungri,Italy	B. melitensis_biovar3	Garofolo2013	Giuliano Garofolo	West Mediterranean	2011			49	87	temp898	3	6	3	14	1	1	3	3	7	42	8	4	6	11	8	3
2013Garofolo_9065	Brucella_ITALIA_1	9065	Sheep	Lamezia Terme,Italy	B. melitensis_biovar3	Garofolo2013	Giuliano Garofolo	West Mediterranean	2011			49	87	temp898	3	6	3	14	1	1	3	3	7	42	8	4	6	11	8	3
2013Garofolo_18945	Brucella_ITALIA_1	18945	Goat	Cleto,Italy	B. melitensis_biovar3	Garofolo2013	Giuliano Garofolo	West Mediterranean	2011			49	87	temp899	3	6	3	14	1	1	3	3	7	42	8	4	6	10	8	3
2013Garofolo_12841	Brucella_ITALIA_1	12841	Sheep	Gerocarne,Italy	B. melitensis_biovar3	Garofolo2013	Giuliano Garofolo	West Mediterranean	2011			49	87	temp900	3	6	3	14	1	1	3	3	7	42	8	4	6	11	7	3
2013Garofolo_12376	Brucella_ITALIA_1	12376	Cattle	Zungri,Italy	B. melitensis_biovar3	Garofolo2013	Giuliano Garofolo	West Mediterranean	2011			49	87	temp901	3	6	3	14	1	1	3	3	7	42	8	4	6	11	9	3
2013Garofolo_13541	Brucella_ITALIA_1	13541	Goat	Caltagirone,Italy	B. melitensis_biovar3	Garofolo2013	Giuliano Garofolo	West Mediterranean	2011			49	87	temp902	3	6	3	14	1	1	3	3	7	42	8	4	6	7	6	3
2013Garofolo_13543	Brucella_ITALIA_1	13543	Sheep	Mineo,Italy	B. melitensis_biovar3	Garofolo2013	Giuliano Garofolo	West Mediterranean	2011			49	87	temp903	3	6	3	14	1	1	3	3	7	42	8	6	6	9	5	3
2013Garofolo_2299	Brucella_ITALIA_1	2299	Sheep	Ugento,Italy	B. melitensis_biovar3	Garofolo2013	Giuliano Garofolo	West Mediterranean	2011			49	87	temp904	3	6	3	14	1	1	3	3	7	42	8	8	6	9	8	3
2013Garofolo_13537	Brucella_ITALIA_1	13537	Sheep	Sperlingua,Italy	B. melitensis_biovar3	Garofolo2013	Giuliano Garofolo	West Mediterranean	2011			49	87	temp348	3	6	3	14	1	1	3	3	7	42	8	6	4	6	7	3
2013Garofolo_11793	Brucella_ITALIA_1	11793	Goat	Caltanissetta,Italy	B. melitensis_biovar3	Garofolo2013	Giuliano Garofolo	West Mediterranean	2011			49	87	temp277	3	6	3	14	1	1	3	3	7	42	8	6	4	7	8	3
2013Garofolo_11782	Brucella_ITALIA_1	11782	Goat	Aci bonaccorsi,Italy	B. melitensis_biovar3	Garofolo2013	Giuliano Garofolo	West Mediterranean	2011			49	87	temp905	3	6	3	14	1	1	3	3	7	42	8	6	4	8	11	3
2013Garofolo_13535	Brucella_ITALIA_1	13535	Sheep	Tremestieri Etneo,Italy	B. melitensis_biovar3	Garofolo2013	Giuliano Garofolo	West Mediterranean	2011			49	87	temp905	3	6	3	14	1	1	3	3	7	42	8	6	4	8	11	3
2013Garofolo_19428	Brucella_ITALIA_1	19428	Sheep	Tremestieri Etneo,Italy	B. melitensis_biovar3	Garofolo2013	Giuliano Garofolo	West Mediterranean	2011			49	87	temp905	3	6	3	14	1	1	3	3	7	42	8	6	4	8	11	3
2013Garofolo_585	Brucella_ITALIA_1	585	Cattle	Apricena,Italy	B. melitensis_biovar3	Garofolo2013	Giuliano Garofolo	West Mediterranean	2011			49	87	temp906	3	6	3	14	1	1	3	3	7	42	8	6	4	4	4	3
2013Garofolo_6842	Brucella_ITALIA_1	6842	Goat	Massafra,Italy	B. melitensis_biovar3	Garofolo2013	Giuliano Garofolo	West Mediterranean	2011			49	87	temp906	3	6	3	14	1	1	3	3	7	42	8	6	4	4	4	3
2013Garofolo_744	Brucella_ITALIA_1	744	Sheep	Apricena,Italy	B. melitensis_biovar3	Garofolo2013	Giuliano Garofolo	West Mediterranean	2011					temp907	4	6	3	14	2	1	3	3	7	42	8	6	4	4	4	3
2013Garofolo_6840	Brucella_ITALIA_1	6840	Sheep	Massafra,Italy	B. melitensis_biovar3	Garofolo2013	Giuliano Garofolo	West Mediterranean	2011			49	87	temp908	3	6	3	14	1	1	3	3	7	42	8	6	8	16	2	3
2013Garofolo_1169	Brucella_ITALIA_1	1169	Goat	Pizzoni,Italy	B. melitensis_biovar3	Garofolo2013	Giuliano Garofolo	West Mediterranean	2011			49	87	temp909	3	6	3	14	1	1	3	3	7	42	8	8	7	7	5	3
2013Garofolo_1171	Brucella_ITALIA_1	1171	Sheep	Briatico,Italy	B. melitensis_biovar3	Garofolo2013	Giuliano Garofolo	West Mediterranean	2011			49	87	temp909	3	6	3	14	1	1	3	3	7	42	8	8	7	7	5	3
2013Garofolo_3271	Brucella_ITALIA_1	3271	Sheep	Briatico,Italy	B. melitensis_biovar3	Garofolo2013	Giuliano Garofolo	West Mediterranean	2011			49	87	temp909	3	6	3	14	1	1	3	3	7	42	8	8	7	7	5	3
2013Garofolo_15272	Brucella_ITALIA_1	15272	Cattle	Foggia,Italy	B. melitensis_biovar3	Garofolo2013	Giuliano Garofolo	West Mediterranean	2012			49	87	temp910	3	6	3	14	1	1	3	3	7	42	8	8	7	7	8	3
2013Garofolo_18942	Brucella_ITALIA_1	18942	Sheep	Chiaravalle Centrale,Italy	B, melitensis_biovar3	Garofolo2013	Giuliano Garofolo	West Mediterranean	2011			49	87	temp911	3	6	3	14	1	1	3	3	7	42	8	9	7	8	5	3
2013Garofolo_1164	Brucella_ITALIA_1	1164	Sheep	Chiaravalle Centrale,Italy	B. melitensis_biovar3	Garofolo2013	Giuliano Garofolo	West Mediterranean	2011			49	87	temp912	3	6	3	14	1	1	3	3	7	42	8	9	7	7	5	3
2013Garofolo_13553	Brucella_ITALIA_1	13553	Sheep	Marsala,Italy	B. melitensis_biovar3	Garofolo2013	Giuliano Garofolo	West Mediterranean	2011			49	162	temp913	3	6	3	14	1	1	3	3	8	42	8	7	7	7	5	3
2013Garofolo_11802	Brucella_ITALIA_1	11802	Goat	Barcellona Pozzo di Gotto,Italy	B. melitensis_biovar3	Garofolo2013	Giuliano Garofolo	West Mediterranean	2011			88	154	temp914	3	6	3	13	1	1	3	3	7	42	8	7	4	7	5	3
2013Garofolo_11842	Brucella_ITALIA_1	11842	Sheep	Barcellona Pozzo di Gotto,Italy	B. melitensis_biovar3	Garofolo2013	Giuliano Garofolo	West Mediterranean	2011			88	154	temp914	3	6	3	13	1	1	3	3	7	42	8	7	4	7	5	3
2013Garofolo_21687	Brucella_ITALIA_1	21687	Sheep	Petrizzi,Italy	B. melitensis_biovar3	Garofolo2013	Giuliano Garofolo	West Mediterranean	2011			49		temp915	3	6	3	14	1	1	3	3	6	42	8	6	7	15	8	3
2013Garofolo_11791	Brucella_ITALIA_1	11791	Sheep	Noto,Italy	B. melitensis_biovar3	Garofolo2013	Giuliano Garofolo	West Mediterranean	2011					temp916	3	7	3	14	1	1	3	3	7	42	8	5	4	16	7	3
2006LeFlèche#082	Brucella2012	BCCN#77-6	goat	Nice, France	B. melitensis 2	Le Flèche2006	Gilles Vergnaud	West mediterranean	1977	7.26559	43.696	51	96	temp79	3	5	3	13	1	1	3	3	7	42	8	5	5	12	4	3
2006LeFlèche#083	Brucella2012	BCCN#80-39	sheep	Digne-les-Bains, France	B. melitensis 2	Le Flèche2006	Gilles Vergnaud	West mediterranean	1980	6.23598	44.0922	51	95	temp80	3	5	3	13	1	1	3	3	7	46	8	7	5	14	7	3
2006LeFlèche#086	Brucella2012	BCCN#95-33	sheep	Sicilia, Italia	B. melitensis 2	Le Flèche2006	Gilles Vergnaud	West mediterranean	1995	14.0154	37.6	51	96	temp83	3	5	3	13	1	1	3	3	7	42	8	5	5	7	7	3
2006LeFlèche#087	Brucella2012	BCCN#91-243	sheep	Tunisia	B. melitensis 3	Le Flèche2006	Gilles Vergnaud	West mediterranean	1991	9.5375	33.8869	51	94	temp84	3	5	3	13	1	1	3	3	7	44	8	6	2	9	4	3
2006LeFlèche#088	Brucella2012	BCCN#95-30	sheep	Sicilia, Italia	B. melitensis 3	Le Flèche2006	Gilles Vergnaud	West mediterranean	1995	14.0154	37.6	49	89	temp85	3	6	3	14	1	1	3	3	7	44	8	7	4	6	6	3
2006LeFlèche#089	Brucella2012	BCCN#95-36	goat	Sicilia, Italia	B. melitensis 3	Le Flèche2006	Gilles Vergnaud	West mediterranean	1995	14.0154	37.6	49	88	temp86	3	6	3	14	1	1	3	3	8	44	8	5	4	8	7	3
2006LeFlèche#092	Brucella2012	BCCN#96-56	sheep	Sicilia, Italia	B. melitensis 3	Le Flèche2006	Gilles Vergnaud	West mediterranean	1996	14.0154	37.6	49	87	temp89	3	6	3	14	1	1	3	3	7	42	8	7	6	8	4	3
2006LeFlèche#093	Brucella2012	BCCN#96-97	cattle	Sicilia, Italia	B. melitensis 3	Le Flèche2006	Gilles Vergnaud	West mediterranean	1996	14.0154	37.6	50	86	temp90	3	5	3	14	1	1	3	3	7	42	8	7	4	9	8	3
2006LeFlèche#096	Brucella2012	BCCN#92-106a	unknown	Algeria	B. melitensis 3	Le Flèche2006	Gilles Vergnaud	West mediterranean	1992	1.65963	28.0339	51	94	temp93	3	5	3	13	1	1	3	3	7	44	8	6	2	7	4	3
2006LeFlèche#097	Brucella2012	BCCN#94-16	cattle	Rodez, France	B. melitensis 3	Le Flèche2006	Gilles Vergnaud	West mediterranean	1994	2.57599	44.3494	51	96	temp94	3	5	3	13	1	1	3	3	7	42	8	5	3	7	4	3
2006LeFlèche#099	Brucella2012	BCCN#92-117	sheep	Rodez, France	B. melitensis rough	Le Flèche2006	Gilles Vergnaud	West mediterranean	1992	2.57599	44.3494	51	96	temp96	3	5	3	13	1	1	3	3	7	42	8	6	4	9	5	3
2007AlDahouk#008	Brucella2012	BCCN#74-235	human	Lyon, France	B. melitensis 2	Al Dahouk2007	Gilles Vergnaud	West mediterranean	1974	4.83566	45.764	51	96	temp207	3	5	3	13	1	1	3	3	7	42	8	9	5	6	6	3
2007AlDahouk#013	Brucella2012	BCCN#92-42	human	Tunisia	B. melitensis 3	Al Dahouk2007	Gilles Vergnaud	West mediterranean	1992	9.5375	33.8869	51	93	temp212	3	5	3	13	1	1	3	3	5	42	8	6	4	7	3	3
2007AlDahouk#015	Brucella2012	BCCN#02-2	human	Tunisia	B. melitensis 3	Al Dahouk2007	Gilles Vergnaud	West mediterranean	2002	9.5375	33.8869	51	96		3	5	3	13	1	1	3	3	7	42	8	8	4		5	3
2007AlDahouk#016	Brucella2012	BCCN#02-3	human	Tunisia	B. melitensis 3	Al Dahouk2007	Gilles Vergnaud	West mediterranean	2002	9.5375	33.8869	51	92	temp214	3	5	3	13	1	1	3	3	9	42	8	7	4	3	10	3
2007AlDahouk#017	Brucella2012	BCCN#02-4	human	Tunisia	B. melitensis 3	Al Dahouk2007	Gilles Vergnaud	West mediterranean	2002	9.5375	33.8869	51	96	temp215	3	5	3	13	1	1	3	3	7	42	8	9	4	9	6	3
2007AlDahouk#018	Brucella2012	BCCN#02-5	human	Tunisia	B. melitensis 3	Al Dahouk2007	Gilles Vergnaud	West mediterranean	2002	9.5375	33.8869	51	92	temp216	3	5	3	13	1	1	3	3	9	42	8	5	5	3	9	3
2007AlDahouk#019	Brucella2012	BCCN#02-6	human	Tunisia	B. melitensis 3	Al Dahouk2007	Gilles Vergnaud	West mediterranean	2002	9.5375	33.8869	51	92	temp217	3	5	3	13	1	1	3	3	9	42	8	5	5	3	10	3
2007AlDahouk#021	Brucella2012	BCCN#03-13	human	Nice, France	B. melitensis 3	Al Dahouk2007	Gilles Vergnaud	West mediterranean	2003	7.26559	43.696	51	94	temp219	3	5	3	13	1	1	3	3	7	44	8	7	2	13	4	3
2007AlDahouk#022	Brucella2012	BCCN#96-148	human	Algeria	B. melitensis 3	Al Dahouk2007	Gilles Vergnaud	West mediterranean	1996	1.65963	28.0339	51	94	temp220	3	5	3	13	1	1	3	3	7	44	8	8	2	9	4	3
2007AlDahouk#024	Brucella2012	BCCN#96-144	human	Algeria	B. melitensis rough	Al Dahouk2007	Gilles Vergnaud	West mediterranean	1996	1.65963	28.0339	51	90	temp222	3	5	3	13	1	1	3	3	8	44	8	7	2	7	4	3
2007AlDahouk#025	Brucella2012	BCCN#96-147	human	Algeria	B. melitensis rough	Al Dahouk2007	Gilles Vergnaud	West mediterranean	1996	1.65963	28.0339	51	92	temp223	3	5	3	13	1	1	3	3	9	42	8	6	6	3	5	3
2007AlDahouk#049	Brucella2012	BfR 1	human	Bern, Switzerland	B. melitensis 2	Al Dahouk2007	Gilles Vergnaud	West mediterranean	1999	7.44461	46.9479	51	91	temp246	3	5	3	13	1	1	3	3	8	42	8	5	7	8	5	3
2007AlDahouk#050	Brucella2012	BfR 2	human	Bern, Switzerland	B. melitensis 2	Al Dahouk2007	Gilles Vergnaud	West mediterranean	2000	7.44461	46.9479	51	96	temp247	3	5	3	13	1	1	3	3	7	42	8	4	5	7	6	3
2007AlDahouk#065	Brucella2012	BfR 31	human	München, Germany	B. melitensis 2	Al Dahouk2007	Gilles Vergnaud	West mediterranean	2001			51	96	temp262	3	5	3	13	1	1	3	3	7	42	8	8	5	8	4	3
2007AlDahouk#068	Brucella2012	BfR 35	human	München, Germany	B. melitensis 2	Al Dahouk2007	Gilles Vergnaud	West mediterranean	2000			51	96	temp265	3	5	3	13	1	1	3	3	7	42	8	5	5	9	7	3
2007AlDahouk#078	Brucella2012	BfR 53	human	Bern, Switzerland	B. melitensis 2	Al Dahouk2007	Gilles Vergnaud	West mediterranean	2001	7.44461	46.9479	51	94	temp275	3	5	3	13	1	1	3	3	7	44	8	5	5	7	7	3
2007AlDahouk#080	Brucella2012	BfR 56	human	Bern, Switzerland	B. melitensis 2	Al Dahouk2007	Gilles Vergnaud	West mediterranean	2002	7.44461	46.9479	49	87	temp277	3	6	3	14	1	1	3	3	7	42	8	6	4	7	8	3
2007AlDahouk#081	Brucella2012	BfR 57	human	Bern, Switzerland	B. melitensis 2	Al Dahouk2007	Gilles Vergnaud	West mediterranean	2002	7.44461	46.9479	49	87	temp278	3	6	3	14	1	1	3	3	7	42	8	6	4	9	10	3
2007AlDahouk#082	Brucella2012	BfR 58	human	Italy	B. melitensis 2	Al Dahouk2007	Gilles Vergnaud	West mediterranean	2004	12.5674	41.8719	49	87	temp279	3	6	3	14	1	1	3	3	7	42	8	8	7	10	5	3
2007AlDahouk#083	Brucella2012	BfR 59	human	Italy	B. melitensis 2	Al Dahouk2007	Gilles Vergnaud	West mediterranean	2004	12.5674	41.8719	51	91	temp280	3	5	3	13	1	1	3	3	8	42	8	6	4	10	6	3
2007AlDahouk#093	Brucella2012	BfR 70	human	Italy	B. melitensis 3	Al Dahouk2007	Gilles Vergnaud	West mediterranean	1999	12.5674	41.8719	49	87	temp290	3	6	3	14	1	1	3	3	7	42	8	6	6	7	5	3
2007AlDahouk#097	Brucella2012	BfR 74	human	Italy	B. melitensis 3	Al Dahouk2007	Gilles Vergnaud	West mediterranean	2000	12.5674	41.8719	49	89	temp294	3	6	3	14	1	1	3	3	7	44	8	4	6	5	6	3
2007AlDahouk#104	Brucella2012	BfR 83	human	Italy	B. melitensis 3	Al Dahouk2007	Gilles Vergnaud	West mediterranean	1996	12.5674	41.8719	51	96	temp301	3	5	3	13	1	1	3	3	7	42	8	5	6	7	8	3
2007Marianelli#002	Brucella2012	DG1	human	Catania, Italy	B. melitensis 3	Marianelli2007	Cinzia Marianelli	West mediterranean	2005	15.0829	37.508	49	162	temp344	3	6	3	14	1	1	3	3	8	42	8	4	10	8	6	3
2007Marianelli#003	Brucella2012	GV2	human	Catania, Italy	B. melitensis 3	Marianelli2007	Cinzia Marianelli	West mediterranean	2005	15.0829	37.508	51	96	temp345	3	5	3	13	1	1	3	3	7	42	8	5	6	12	9	3
2007Marianelli#004	Brucella2012	CM10	human	Catania, Italy	B. melitensis 3	Marianelli2007	Cinzia Marianelli	West mediterranean	2005	15.0829	37.508	49	87	temp346	3	6	3	14	1	1	3	3	7	42	8	6	7	7	5	3
2007Marianelli#005	Brucella2012	CS13	human	Catania, Italy	B. melitensis 3	Marianelli2007	Cinzia Marianelli	West mediterranean	2005	15.0829	37.508	51	96	temp347	3	5	3	13	1	1	3	3	7	42	8	5	5	6	8	3
2007Marianelli#006	Brucella2012	BL9	human	Catania, Italy	B. melitensis 3	Marianelli2007	Cinzia Marianelli	West mediterranean	2005	15.0829	37.508	49	87	temp348	3	6	3	14	1	1	3	3	7	42	8	6	4	6	7	3
2007Marianelli#007	Brucella2012	MM14	human	Catania, Italy	B. melitensis 3	Marianelli2007	Cinzia Marianelli	West mediterranean	2005	15.0829	37.508	51	96	temp349	3	5	3	13	1	1	3	3	7	42	8	6	7	4	6	3
2007Marianelli#008	Brucella2012	AM12	human	Catania, Italy	B. melitensis 3	Marianelli2007	Cinzia Marianelli	West mediterranean	2005	15.0829	37.508	51	91	temp350	3	5	3	13	1	1	3	3	8	42	8	4	7	11	9	3
2007Marianelli#009	Brucella2012	BC6	human	Catania, Italy	B. melitensis 3	Marianelli2007	Cinzia Marianelli	West mediterranean	2005	15.0829	37.508	49	87	temp351	3	6	3	14	1	1	3	3	7	42	8	7	6	9	7	3
2007Marianelli#010	Brucella2012	PD11	human	Catania, Italy	B. melitensis 3	Marianelli2007	Cinzia Marianelli	West mediterranean	2005	15.0829	37.508	51	96	temp352	3	5	3	13	1	1	3	3	7	42	8	5	4	7	8	3
2007Marianelli#011	Brucella2012	CV5	human	Catania, Italy	B. melitensis 3	Marianelli2007	Cinzia Marianelli	West mediterranean	2005	15.0829	37.508	49	87	temp353	3	6	3	14	1	1	3	3	7	42	8	8	4	7	9	3
2007Marianelli#012	Brucella2012	MA5	human	Catania, Italy	B. melitensis 3	Marianelli2007	Cinzia Marianelli	West mediterranean	2005	15.0829	37.508	51	96	temp354	3	5	3	13	1	1	3	3	7	42	8	5	5	12	9	3
2007Marianelli#013	Brucella2012	SP4	human	Catania, Italy	B. melitensis 3	Marianelli2007	Cinzia Marianelli	West mediterranean	2005	15.0829	37.508	51	91	temp355	3	5	3	13	1	1	3	3	8	42	8	4	8	10	5	3
2007Marianelli#014	Brucella2012	DZ7	human	Catania, Italy	B. melitensis 3	Marianelli2007	Cinzia Marianelli	West mediterranean	2005	15.0829	37.508	51	96	temp356	3	5	3	13	1	1	3	3	7	42	8	3	5	6	6	3
2007Marianelli#015	Brucella2012	GA8	human	Catania, Italy	B. melitensis 3	Marianelli2007	Cinzia Marianelli	West mediterranean	2005	15.0829	37.508	88	154	temp357	3	6	3	13	1	1	3	3	7	42	8	6	4	11	6	3
2007Marianelli#016	Brucella2012	GR6	human	Catania, Italy	B. melitensis 3	Marianelli2007	Cinzia Marianelli	West mediterranean	2005	15.0829	37.508	88	155	temp358	3	6	3	13	1	1	3	3	8	42	8	7	4	6	10	3
2007Marianelli#017	Brucella2012	DN5	human	Catania, Italy	B. melitensis 3	Marianelli2007	Cinzia Marianelli	West mediterranean	2005	15.0829	37.508	51	96	temp359	3	5	3	13	1	1	3	3	7	42	8	8	6	6	8	3
2007Marianelli#018	Brucella2012	ST4	human	Catania, Italy	B. melitensis 3	Marianelli2007	Cinzia Marianelli	West mediterranean	2005	15.0829	37.508	51	96	temp360	3	5	3	13	1	1	3	3	7	42	8	5	5	13	9	3
2008Marianelli#1	Brucella2012	PZ2	human	Roma, Italy	B. melitensis 3	Marianelli2008	Cinzia Marianelli	West mediterranean	2006	12.4825	41.8929	51	96	temp386	3	5	3	13	1	1	3	3	7	42	8	6	5	9	7	3
2010Alvarez#001	Brucella2012	farmA	cattle	Spain	B. melitensis 3	Alvarez2010	Joaquín Goyache	West mediterranean	2007	-3.74922	40.4637	51	96		3	5	3	13	1	1	3	3	7		8	7	6	9	10	3
2010Alvarez#002	Brucella2012	farmA	cattle	Spain	B. melitensis 3	Alvarez2010	Joaquín Goyache	West mediterranean	2007	-3.74922	40.4637	51	96		3	5	3	13	1	1	3	3	7		8	7	6	8	10	3
2010Alvarez#003	Brucella2012	farmB	cattle	Spain	B. melitensis 3	Alvarez2010	Joaquín Goyache	West mediterranean	2007	-3.74922	40.4637	51	96		3	5	3	13	1	1	3	3	7		8	7	6	8	10	3
2010Alvarez#004	Brucella2012	farmC	cattle	Spain	B. melitensis 3	Alvarez2010	Joaquín Goyache	West mediterranean	2007	-3.74922	40.4637	51	96		3	5	3	13	1	1	3	3	7		8	7	6	8	10	3
2010Alvarez#005	Brucella2012		human	Spain	B. melitensis 3	Alvarez2010	Joaquín Goyache	West mediterranean	2007	-3.74922	40.4637	51	96		3	5	3	13	1	1	3	3	7		8	7	6	8	10	3
2010Alvarez#006	Brucella2012	farmD	Sheep	Spain	B. melitensis 3	Alvarez2010	Joaquín Goyache	West mediterranean	2007	-3.74922	40.4637	51	96		3	5	3	13	1	1	3	3	7		8	7	6	8	10	3
2010Alvarez#007	Brucella2012	farmD	Sheep	Spain	B. melitensis 3	Alvarez2010	Joaquín Goyache	West mediterranean	2007	-3.74922	40.4637	51	96		3	5	3	13	1	1	3	3	7		8	7	6	7	10	3
2010Alvarez#008	Brucella2012	farmD	Sheep	Spain	B. melitensis 3	Alvarez2010	Joaquín Goyache	West mediterranean	2007	-3.74922	40.4637	51	96		3	5	3	13	1	1	3	3	7		8	7	6	7	11	3
2010Valdezate#068	Brucella2012	#20040082	human	Barcelona, Spain	B. melitensis	Valdezate2010	Sylvia Valdezate	West mediterranean	2004	2.1734	41.3851	51	158	temp594	3	5	3	13	1	1	3	3	5	40	7	6	4	13	4	3
2010Valdezate#073	Brucella2012	#20000326	human	Cordoba, Spain	B. melitensis	Valdezate2010	Sylvia Valdezate	West mediterranean	2000	-4.77938	37.8882	51	160	temp599	3	5	3	13	1	1	3	3	5	50	7	6	4	5	8	3
2010Valdezate#075	Brucella2012	#20040020	human	Barcelona, Spain	B. melitensis	Valdezate2010	Sylvia Valdezate	West mediterranean	2004	2.1734	41.3851	51	157	temp601	3	5	3	13	1	1	3	3	7	40	7	4	4	3	4	3
2010Valdezate#077	Brucella2012	#20050707	human	Madrid, Spain	B. melitensis	Valdezate2010	Sylvia Valdezate	West mediterranean	2005	-3.70379	40.4168	51	157	temp603	3	5	3	13	1	1	3	3	7	40	7	3	6	8	7	3
2010Valdezate#083	Brucella2012	#20071672	human	Girona, Spain	B. melitensis	Valdezate2010	Sylvia Valdezate	West mediterranean	2007	2.82143	41.9794	51	161	temp609	3	5	3	13	1	1	3	3	7	50	7	5	5	7	9	3
2010Valdezate#084	Brucella2012	#20070849	human	Las Palmas, Spain	B. melitensis	Valdezate2010	Sylvia Valdezate	West mediterranean	2007	-15.4409	28.1132	51	159	temp610	3	5	3	13	1	1	3	3	7	42	7	5	3	5	4	3
2010Valdezate#093	Brucella2012	#20091040	human	Leon, Spain	B. melitensis	Valdezate2010	Sylvia Valdezate	West mediterranean	2009	-5.5671	42.5987	51	153	temp619	3	5	3	13	1	1	3	3	9	44	8	5	2	6	5	3
2010Valdezate#100	Brucella2012	#20091419	human	Alava, Spain	B. melitensis	Valdezate2010	Sylvia Valdezate	West mediterranean	2009	-2.69839	42.91	51	156	temp626	3	5	3	13	1	1	3	3	7	44	9	3	3	4	6	1
2012Ferreira#003	Brucella2012	REF Ether			B. melitensis 3	Ferreira2012	Cristina Ferreira	West mediterranean				51	96	temp735	3	5	3	13	1	1	3	3	7	42	8	7	5	12	9	3
2013PerezSancho#5	Brucella_Egypt_2013	5	cow	Egypt	Brucella melitensis		Marta Pérez-Sancho	West mediterranean	2002-2007			51			3	5	3	13	1	1	3	3	8		8	7	5	9	5	3
2013PerezSancho#6	Brucella_Egypt_2013	6	cow	Egypt	Brucella melitensis		Marta Pérez-Sancho	West mediterranean	2002-2007			51			3	5	3	13	1	1	3	3	8		8	7	5	6	4	3
2013PerezSancho#7	Brucella_Egypt_2013	7	sheep	Egypt	Brucella melitensis		Marta Pérez-Sancho	West mediterranean	2007			51			3	5	3	13	1	1	3	3	7		8	5	7	5	8	3
2013PerezSancho#8	Brucella_Egypt_2013	8	cow	Egypt	Brucella melitensis		Marta Pérez-Sancho	West mediterranean	2002-2007			51			3	5	3	13	1	1	3	3	7		8	6	5	8	4	3
2013PerezSancho#9	Brucella_Egypt_2013	9	cow	Egypt	Brucella melitensis		Marta Pérez-Sancho	West mediterranean	2006-2007			51			3	5	3	13	1	1	3	3	8		8	7	5	9	5	3
2013PerezSancho#11	Brucella_Egypt_2013	11	cow	Egypt	Brucella melitensis		Marta Pérez-Sancho	West mediterranean	2006-2207			51			3	5	3	13	1	1	3	3	8		8	7	5	6	4	3
2013PerezSancho#12	Brucella_Egypt_2013	12	cow	Egypt	Brucella melitensis		Marta Pérez-Sancho	West mediterranean	2006-2007			51			3	5	3	13	1	1	3	3	8		8	7	5	9	5	3
2013PerezSancho#15	Brucella_Egypt_2013	15	cow	Egypt	Brucella melitensis		Marta Pérez-Sancho	West mediterranean	2006-2007			51			3	5	3	13	1	1	3	3	8		8	7	5	7	4	3
2013PerezSancho#16	Brucella_Egypt_2013	16	sheep	Egypt	Brucella melitensis		Marta Pérez-Sancho	West mediterranean	2006-2007			51			3	5	3	13	1	1	3	3	8		8	6	5	9	5	3
2013PerezSancho#17	Brucella_Egypt_2013	17	goat	Egypt	Brucella melitensis		Marta Pérez-Sancho	West mediterranean	2006-2007			51			3	5	3	13	1	1	3	3	8		8	7	5	10	5	3
2013PerezSancho#18	Brucella_Egypt_2013	18	buffalo	Egypt	Brucella melitensis		Marta Pérez-Sancho	West mediterranean	2006-2007			51			3	5	3	13	1	1	3	3	8		8	7	5	6	4	3
2013PerezSancho#19	Brucella_Egypt_2013	19	cow	Egypt	Brucella melitensis		Marta Pérez-Sancho	West mediterranean	2006-2007			51			3	5	3	13	1	1	3	3	8		8	7	5	9	5	3
2013PerezSancho#20	Brucella_Egypt_2013	20	buffalo	Egypt	Brucella melitensis		Marta Pérez-Sancho	West mediterranean	2007			51			3	5	3	13	1	1	3	3	8		8	6	5	6	6	3
1	Brucella_Kuwait_2016	BRU001	Human	Kuwait	B.melitensis		Habibi N			47.4818	29.3117				1	5	3	12	2	2	3	2	5	44	9	7	5	7	6	6	30	88	119	58	31
2	Brucella_Kuwait_2016	BRU002	Human	Kuwait	B.melitensis		Habibi N			47.4818	29.3117				1	5	3	12	2	2	3	2	5	43	9	6	5	7	6	6	30	87	117	57	30
16	Brucella_Kuwait_2016	BRU016	Human	Kuwait	B.melitensis		Habibi N			47.4818	29.3117				1	5	3	12	2	2	3	2	5	44	9	11	5	6	7	6	30	88	123	58	35
17	Brucella_Kuwait_2016	BRU017	Human	Kuwait	B.melitensis		Habibi N			47.4818	29.3117				1	5	3	12	2	2	3	2	5	43	9	12	4	7	6	6	30	87	122	57	35
18	Brucella_Kuwait_2016	BRU018	Human	Kuwait	B.melitensis		Habibi N			47.4818	29.3117				1	5	3	12	2	2	3	2	5	43	8	11	4	7	6	6	30	86	120	56	34
20	Brucella_Kuwait_2016	BRU020	Human	Kuwait	B.melitensis		Habibi N			47.4818	29.3117				1	5	3	12	2	2	3	2	5	43	6	14	4	6	9	8	30	84	125	54	41
22	Brucella_Kuwait_2016	BRU022	Human	Kuwait	B.melitensis		Habibi N			47.4818	29.3117				1	5	3	12	2	2	3	2	5	43	8	12	5	6	9	6	30	86	124	56	38
24	Brucella_Kuwait_2016	BRU024	Human	Kuwait	B.melitensis		Habibi N			47.4818	29.3117				1	5	3	12	2	2	3	2	6	45	9	11	4	8	12	6	30	90	131	60	41
25	Brucella_Kuwait_2016	BRU025	Human	Kuwait	B.melitensis		Habibi N			47.4818	29.3117				1	5	3	12	2	2	3	2	6	45	9	16	5	7	6	6	30	90	130	60	40
29	Brucella_Kuwait_2016	BRU029	Human	Kuwait	B.melitensis		Habibi N			47.4818	29.3117				1	5	3	12	2	2	3	2	6	44	9	5	5	7	6	6	30	89	118	59	29
31	Brucella_Kuwait_2016	BRU031	Human	Kuwait	B.melitensis		Habibi N			47.4818	29.3117				1	5	3	12	2	2	3	2	7	45	9	5	5	7	6	6	30	91	120	61	29
32	Brucella_Kuwait_2016	BRU032	Human	Kuwait	B.melitensis		Habibi N			47.4818	29.3117				1	5	3	12	2	2	3	2	5	44	9	11	5	6	7	6	30	88	123	58	35
34	Brucella_Kuwait_2016	BRU034	Human	Kuwait	B.melitensis		Habibi N			47.4818	29.3117				1	5	3	12	2	2	3	2	7	44	9	7	5	6	8	7	30	90	123	60	33
39	Brucella_Kuwait_2016	BRU039	Human	Kuwait	B.melitensis		Habibi N			47.4818	29.3117				1	5	3	12	2	2	3	2	5	43	8	5	4	6	5	6	30	86	112	56	26
43	Brucella_Kuwait_2016	BRU043	Human	Kuwait	B.melitensis		Habibi N			47.4818	29.3117				1	5	3	12	2	2	3	2	6	46	8	12	6	7	9	7	30	90	131	60	41
62	Brucella_Kuwait_2016	BRU062	Human	Kuwait	B.melitensis		Habibi N			47.4818	29.3117				1	5	3	12	2	2	3	2	6	46	9	8	5	7	7	7	30	91	125	61	34
72	Brucella_Kuwait_2016	BRU072	Human	Kuwait	B.melitensis		Habibi N			47.4818	29.3117				1	5	3	12	2	2	3	2	5	41	9	11	5	5	6	6	30	85	118	55	33
79	Brucella_Kuwait_2016	BRU079	Human	Kuwait	B.melitensis		Habibi N			47.4818	29.3117				1	5	3	12	2	2	3	2	5	43	9	9	5	5	6	6	30	87	118	57	31
80	Brucella_Kuwait_2016	BRU080	Human	Kuwait	B.melitensis		Habibi N			47.4818	29.3117				1	5	3	12	2	2	3	2	5	41	9	11	4	5	5	7	30	85	117	55	32
82	Brucella_Kuwait_2016	BRU082	Human	Kuwait	B.melitensis		Habibi N			47.4818	29.3117				1	5	3	12	2	2	3	2	6	44	9	10	5	6	7	6	30	89	123	59	34
83	Brucella_Kuwait_2016	BRU083	Human	Kuwait	B.melitensis		Habibi N			47.4818	29.3117				1	5	3	12	2	2	3	2	6	44	9	8	5	6	7	6	30	89	121	59	32
85	Brucella_Kuwait_2016	BRU085	Human	Kuwait	B.melitensis		Habibi N			47.4818	29.3117				1	5	3	12	2	2	3	2	6	44	9	7	5	6	6	6	30	89	119	59	30
87	Brucella_Kuwait_2016	BRU087	Human	Kuwait	B.melitensis		Habibi N			47.4818	29.3117				1	5	3	12	2	2	3	2	6	44	9	6	5	6	7	6	30	89	119	59	30
88	Brucella_Kuwait_2016	BRU088	Human	Kuwait	B.melitensis		Habibi N			47.4818	29.3117				1	5	3	12	2	2	3	2	5	43	9	12	5	5	8	10	30	87	127	57	40
90	Brucella_Kuwait_2016	BRU090	Human	Kuwait	B.melitensis		Habibi N			47.4818	29.3117				1	5	3	12	2	2	3	2	5	43	9	7	4	6	9	8	30	87	121	57	34
92	Brucella_Kuwait_2016	BRU092	Human	Kuwait	B.melitensis		Habibi N			47.4818	29.3117				1	5	3	12	2	2	3	2	5	41	9	7	4	6	6	6	30	85	114	55	29
100	Brucella_Kuwait_2016	BRU100	Human	Kuwait	B.melitensis		Habibi N			47.4818	29.3117				1	5	3	12	2	2	3	2	6	45	9	7	4	7	9	6	30	90	123	60	33
103	Brucella_Kuwait_2016	BRU103	Human	Kuwait	B.melitensis		Habibi N			47.4818	29.3117				1	5	3	12	2	2	3	2	6	44	9	8	5	6	9	6	30	89	123	59	34
105	Brucella_Kuwait_2016	BRU105	Human	Kuwait	B.melitensis		Habibi N			47.4818	29.3117				1	5	3	12	2	2	3	2	5	43	9	10	4	6	7	6	30	87	120	57	33
106	Brucella_Kuwait_2016	BRU106	Human	Kuwait	B.melitensis		Habibi N			47.4818	29.3117				1	5	3	12	2	2	3	2	5	41	9	13	4	5	7	6	30	85	120	55	35
107	Brucella_Kuwait_2016	BRU107	Human	Kuwait	B.melitensis		Habibi N			47.4818	29.3117				1	5	3	12	2	2	3	2	5	41	9	12	4	5	6	6	30	85	118	55	33
108	Brucella_Kuwait_2016	BRU108	Human	Kuwait	B.melitensis		Habibi N			47.4818	29.3117				1	5	3	12	2	2	3	2	5	41	9	12	4	5	7	6	30	85	119	55	34
109	Brucella_Kuwait_2016	BRU109	Human	Kuwait	B.melitensis		Habibi N			47.4818	29.3117				1	5	3	12	2	2	3	2	6	44	9	13	5	7	9	6	30	89	129	59	40
110	Brucella_Kuwait_2016	BRU110	Human	Kuwait	B.melitensis		Habibi N			47.4818	29.3117				1	5	3	12	2	2	3	2	6	45	9	9	5	7	9	6	30	90	126	60	36
112	Brucella_Kuwait_2016	BRU112	Human	Kuwait	B.melitensis		Habibi N			47.4818	29.3117				1	5	3	12	2	2	3	2	6	45	9	11	5	7	8	6	30	90	127	60	37
116	Brucella_Kuwait_2016	BRU116	Human	Kuwait	B.melitensis		Habibi N			47.4818	29.3117				1	5	3	12	2	2	3	2	7	44	8	7	5	7	8	6	30	89	122	59	33
117	Brucella_Kuwait_2016	BRU117	Human	Kuwait	B.melitensis		Habibi N			47.4818	29.3117				1	5	3	12	2	2	3	2	5	43	9	7	5	7	8	6	30	87	120	57	33
118	Brucella_Kuwait_2016	BRU118	Human	Kuwait	B.melitensis		Habibi N			47.4818	29.3117				1	5	3	12	2	2	3	2	5	43	9	7	5	7	6	6	30	87	118	57	31
30	Brucella_Kuwait_2016	BRU030	Human	Kuwait	B.melitensis		Habibi N			47.4818	29.3117				1	5	3	12	2	2	3	2	5	45	9	5	5	7	6	6	30	89	118	59	29
5	Brucella_Kuwait_2016	BRU005	Human	Kuwait	B.melitensis		Habibi N			47.4818	29.3117				1	5	3	12	3	2	3	2	5	43	9	6	5	7	5	6	31	88	117	57	29
9	Brucella_Kuwait_2016	BRU009	Human	Kuwait	B.melitensis		Habibi N			47.4818	29.3117				1	5	3	12	3	2	3	2	5	45	9	9	5	7	10	6	31	90	127	59	37
14	Brucella_Kuwait_2016	BRU014	Human	Kuwait	B.melitensis		Habibi N			47.4818	29.3117				1	5	3	12	3	2	3	2	6	45	9	9	5	6	11	6	31	91	128	60	37
15	Brucella_Kuwait_2016	BRU015	Human	Kuwait	B.melitensis		Habibi N			47.4818	29.3117				1	5	3	12	3	2	3	2	6	45	9	10	5	6	7	6	31	91	125	60	34
23	Brucella_Kuwait_2016	BRU023	Human	Kuwait	B.melitensis		Habibi N			47.4818	29.3117				1	5	3	12	3	2	3	2	5	43	8	14	4	7	11	6	31	87	129	56	42
28	Brucella_Kuwait_2016	BRU028	Human	Kuwait	B.melitensis		Habibi N			47.4818	29.3117				1	5	3	12	3	2	3	2	6	44	9	5	6	4	7	6	31	90	118	59	28
38	Brucella_Kuwait_2016	BRU038	Human	Kuwait	B.melitensis		Habibi N			47.4818	29.3117				1	5	3	12	3	2	3	2	5	43	8	7	4	6	4	6	31	87	114	56	27
41	Brucella_Kuwait_2016	BRU041	Human	Kuwait	B.melitensis		Habibi N			47.4818	29.3117				1	5	3	12	3	2	3	2	5	43	8	8	4	4	5	6	31	87	114	56	27
42	Brucella_Kuwait_2016	BRU042	Human	Kuwait	B.melitensis		Habibi N			47.4818	29.3117				1	5	3	12	3	2	3	2	5	43	8	7	5	6	4	6	31	87	115	56	28
50	Brucella_Kuwait_2016	BRU050	Human	Kuwait	B.melitensis		Habibi N			47.4818	29.3117				1	5	3	12	3	2	3	2	6	45	9	10	5	7	9	5	31	91	127	60	36
59	Brucella_Kuwait_2016	BRU059	Human	Kuwait	B.melitensis		Habibi N			47.4818	29.3117				1	5	3	12	3	2	3	2	6	45	9	10	7	8	6	6	31	91	128	60	37
60	Brucella_Kuwait_2016	BRU060	Human	Kuwait	B.melitensis		Habibi N			47.4818	29.3117				1	5	3	12	3	2	3	2	6	45	9	8	7	8	6	6	31	91	126	60	35
64	Brucella_Kuwait_2016	BRU064	Human	Kuwait	B.melitensis		Habibi N			47.4818	29.3117				1	5	3	12	3	2	3	2	5	43	9	6	5	6	5	6	31	88	116	57	28
67	Brucella_Kuwait_2016	BRU067	Human	Kuwait	B.melitensis		Habibi N			47.4818	29.3117				1	5	3	12	3	2	3	2	5	43	9	7	5	6	5	7	31	88	118	57	30
78	Brucella_Kuwait_2016	BRU078	Human	Kuwait	B.melitensis		Habibi N			47.4818	29.3117				1	5	3	12	3	2	3	2	5	41	9	10	4	5	5	6	31	86	116	55	30
81	Brucella_Kuwait_2016	BRU081	Human	Kuwait	B.melitensis		Habibi N			47.4818	29.3117				1	5	3	12	3	2	3	2	6	43	9	10	6	7	9	6	31	89	127	58	38
91	Brucella_Kuwait_2016	BRU091	Human	Kuwait	B.melitensis		Habibi N			47.4818	29.3117				1	5	3	12	3	2	3	2	5	41	9	10	4	6	10	6	31	86	122	55	36
94	Brucella_Kuwait_2016	BRU094	Human	Kuwait	B.melitensis		Habibi N			47.4818	29.3117				1	5	3	12	3	2	3	2	5	44	9	9	4	6	6	6	31	89	120	58	31
101	Brucella_Kuwait_2016	BRU101	Human	Kuwait	B.melitensis		Habibi N			47.4818	29.3117				1	5	3	12	3	2	3	2	6	45	9	10	5	7	6	6	31	91	125	60	34
102	Brucella_Kuwait_2016	BRU102	Human	Kuwait	B.melitensis		Habibi N			47.4818	29.3117				1	5	3	12	3	2	3	2	6	45	9	10	5	7	6	6	31	91	125	60	34
104	Brucella_Kuwait_2016	BRU104	Human	Kuwait	B.melitensis		Habibi N			47.4818	29.3117				1	5	3	12	3	2	3	2	5	43	9	9	4	6	5	6	31	88	118	57	30
114	Brucella_Kuwait_2016	BRU114	Human	Kuwait	B.melitensis		Habibi N			47.4818	29.3117				1	5	3	12	3	2	3	2	6	45	9	8	5	7	10	6	31	91	127	60	36
97	Brucella_Kuwait_2016	BRU097	Human	Kuwait	B.melitensis		Habibi N			47.4818	29.3117				1	5	3	13	3	3	3	2	6	45	9	9	6	7	8	6	33	93	129	60	36
3	Brucella_Kuwait_2016	BRU003	Human	Kuwait	B.melitensis		Habibi N			47.4818	29.3117				2	5	3	12	4	2	3	5	6	38	8	6	7	12	9	7	36	88	129	52	41
4	Brucella_Kuwait_2016	BRU004	Human	Kuwait	B.melitensis		Habibi N			47.4818	29.3117				2	5	3	12	4	2	3	5	6	38	8	6	6	12	9	7	36	88	128	52	40
48	Brucella_Kuwait_2016	BRU048	Human	Kuwait	B.melitensis		Habibi N			47.4818	29.3117				3	5	3	12	1	1	3	3	10	46	9	8	9	20	8	6	31	96	147	65	51
7	Brucella_Kuwait_2016	BRU007	Human	Kuwait	B.melitensis		Habibi N			47.4818	29.3117				4	5	4	11	2	2	3	3	8	46	9	8	5	7	5	6	34	97	128	63	31
10	Brucella_Kuwait_2016	BRU010	Human	Kuwait	B.melitensis		Habibi N			47.4818	29.3117				4	5	4	11	2	2	3	3	8	46	9	8	5	7	5	6	34	97	128	63	31
6	Brucella_Kuwait_2016	BRU006	Human	Kuwait	B.melitensis		Habibi N			47.4818	29.3117				1	6	3	12	2	2	3	2	6	49	9	7	6	7	6	6	31	95	127	64	32
84	Brucella_Kuwait_2016	BRU084	Human	Kuwait	B.melitensis		Habibi N			47.4818	29.3117				1	5	3	12	3	3	3	2	6	44	9	10	5	6	10	6	32	91	128	59	37
96	Brucella_Kuwait_2016	BRU096	Human	Kuwait	B.melitensis		Habibi N			47.4818	29.3117				1	5	3	12	2	1	3	2	5	41	9	8	5	6	8	5	29	84	116	55	32
98	Brucella_Kuwait_2016	BRU098	Human	Kuwait	B.melitensis		Habibi N			47.4818	29.3117				1	5	3	12	2	1	3	2	5	45	9	10	5	7	9	6	29	88	125	59	37
99	Brucella_Kuwait_2016	BRU099	Human	Kuwait	B.melitensis		Habibi N			47.4818	29.3117				1	5	3	12	2	1	3	2	6	45	9	10	5	7	9	7	29	89	127	60	38
111	Brucella_Kuwait_2016	BRU111	Human	Kuwait	B.melitensis		Habibi N			47.4818	29.3117				1	5	3	12	2	3	3	2	6	45	9	14	5	7	7	7	31	91	131	60	40
113	Brucella_Kuwait_2016	BRU113	Human	Kuwait	B.melitensis		Habibi N			47.4818	29.3117				1	5	3	12	2	3	3	2	6	45	9	7	5	7	7	6	31	91	123	60	32
115	Brucella_Kuwait_2016	BRU115	Human	Kuwait	B.melitensis		Habibi N			47.4818	29.3117				1	5	3	12	2	3	3	2	5	44	9	7	5	6	8	6	31	89	121	58	32

## Sheet: Bionumerics (2)
Key	Base view	Strain	Host	isolated in	Species/biovar	publication	contact	Group	year	lon	lat	mlva8	mlva11	mlva16	bruce06	bruce08	bruce11	bruce12	bruce42	bruce43	bruce45	bruce55	bruce18	bruce19	bruce21
2006LeFlèche#127	Brucella2012	BfR 23	goat	United Arab Emirates	B. melitensis 1	Le Flèche2006	Gilles Vergnaud	Africa		53.8478	23.4241	41	85	temp123	3	5	3	12	4	2	3	5	7	36	8
2006LeFlèche#128	Brucella2012	BfR 25	goat	United Arab Emirates	B. melitensis 1	Le Flèche2006	Gilles Vergnaud	Africa		53.8478	23.4241	41	85	temp124	3	5	3	12	4	2	3	5	7	36	8
2007AlDahouk#061	Brucella2012	BfR 27	human	?	B. melitensis 1	Al Dahouk2007	Gilles Vergnaud	Africa	2002			66	84	temp258	2	5	3	13	4	2	3	4	7	36	8
2011Aftab#012	Brucella2012	W14744	human	Somalia	B. melitensis	Aftab2011	Michael Kemp	Africa		46.1996	5.15215	94	178	temp638	2	5	3	13	3	2	3	5	4	36	8
2013Garofolo_21031	Brucella_ITALIA_1	21031	Goat	,Italy	B. melitensis_biovar1	Garofolo2013	Giuliano Garofolo	Americas	2011			47	138	temp310	3	4	2	13	4	2	3	3	8	36	6
2013Garofolo_13550	Brucella_ITALIA_1	13550	Goat	Centuripe,Italy	B. melitensis_biovar1	Garofolo2013	Giuliano Garofolo	Americas	2011			47	138	temp76	3	4	2	13	4	2	3	3	8	36	6
2006LeFlèche#001	Brucella2012	REF 16M	goat	United States	B. melitensis 1	Le Flèche2006	Gilles Vergnaud	Americas		-95.7129	37.0902	47	136	temp838	3	4	2	13	4	2	3	3	5	36	6
2006LeFlèche#081	Brucella2012	BCCN#90-61	unknown	South Africa	B. melitensis 1	Le Flèche2006	Gilles Vergnaud	Americas	1990	22.9375	-30.5595	47	138	temp78	3	4	2	13	4	2	3	3	8	36	6
2006LeFlèche#098	Brucella2012	BCCN#R19	goat	Malta	B. melitensis rough	Le Flèche2006	Gilles Vergnaud	Americas		14.3754	35.9375	48	130	temp95	3	4	3	13	5	2	3	3	6	36	5
2007AlDahouk#001	Brucella2012	BCCN#V3	human	Mexico	B. melitensis 1	Al Dahouk2007	Gilles Vergnaud	Americas		-102.553	23.6345	47	135	temp200	3	4	2	13	4	2	3	3	7	36	6
2007AlDahouk#002	Brucella2012	BCCN#87-92	human	United States	B. melitensis 1	Al Dahouk2007	Gilles Vergnaud	Americas	1997	-95.7129	37.0902	56	126	temp201	2	4	2	12	4	2	3	3	9	36	7
2007AlDahouk#003	Brucella2012	BCCN#03-14	human	Essonne, France	B. melitensis 1	Al Dahouk2007	Gilles Vergnaud	Americas	2003	2.15694	48.4586	52	129	temp202	3	4	3	14	5	2	3	3	6	36	5
2007AlDahouk#007	Brucella2012	BCCN#96-137b	human	Argentina	B. melitensis 1	Al Dahouk2007	Gilles Vergnaud	Americas	1996	-63.6167	-38.4161	54	132	temp206	3	4	2	13	5	2	3	3	9	36	6
2007AlDahouk#009	Brucella2012	BCCN#82-59	human	Madrid, Spain	B. melitensis 2	Al Dahouk2007	Gilles Vergnaud	Americas	1982	-3.70379	40.4168	55	128	temp208	3	4	3	13	4	2	3	3	6	36	5
2007AlDahouk#057	Brucella2012	BfR 17	human	Berlin, Germany	B. melitensis 1	Al Dahouk2007	Gilles Vergnaud	Americas	2000	13.4061	52.5192	53	127	temp254	3	4	3	13	5	3	3	3	4	36	5
2007Garcia_Yoldi#001	Brucella2012	R1	sheep	Spain	B. melitensis 1	Garcia-Yoldi2007a	Gilles Vergnaud	Americas	1986	-3.74922	40.4637	47	138	temp307	3	4	2	13	4	2	3	3	8	36	6
2007Garcia_Yoldi#002	Brucella2012	R5	sheep	South Africa	B. melitensis 1	Garcia-Yoldi2007a	Gilles Vergnaud	Americas	1990	22.9375	-30.5595	47	138	temp308	3	4	2	13	4	2	3	3	8	36	6
2007Garcia_Yoldi#003	Brucella2012	R15	sheep	Spain	B. melitensis 1	Garcia-Yoldi2007a	Gilles Vergnaud	Americas	1995	-3.74922	40.4637	47	138	temp309	3	4	2	13	4	2	3	3	8	36	6
2007Garcia_Yoldi#004	Brucella2012	R16	sheep	Spain	B. melitensis 1	Garcia-Yoldi2007a	Gilles Vergnaud	Americas	2000	-3.74922	40.4637	47	138	temp310	3	4	2	13	4	2	3	3	8	36	6
2007Garcia_Yoldi#005	Brucella2012	R22	human	Spain	B. melitensis 1	Garcia-Yoldi2007a	Gilles Vergnaud	Americas	2002	-3.74922	40.4637	48	131	temp311	3	4	3	13	5	2	3	3	8	36	5
2007Garcia_Yoldi#006	Brucella2012	R26	(commercial)	Spain	B. melitensis 1	Garcia-Yoldi2007a	Gilles Vergnaud	Americas	1996	-3.74922	40.4637	47	138	temp312	3	4	2	13	4	2	3	3	8	36	6
2007Garcia_Yoldi#007	Brucella2012	R32	(commercial)	Spain	B. melitensis 1	Garcia-Yoldi2007a	Gilles Vergnaud	Americas	1997	-3.74922	40.4637	47	137	temp313	3	4	2	13	4	2	3	3	9	36	6
2007Garcia_Yoldi#008	Brucella2012	R1Sp	unknown	Spain	B. melitensis 1	Garcia-Yoldi2007a	Gilles Vergnaud	Americas		-3.74922	40.4637	47	136	temp314	3	4	2	13	4	2	3	3	5	36	6
2007Marianelli#001	Brucella2012	16M			B. melitensis 1	Marianelli2007	Cinzia Marianelli	Americas				47	136	temp2	3	4	2	13	4	2	3	3	5	36	6
2009Nockler#01	Brucella2012	S1 1	human	Callao, Peru	B. melitensis 1	Nöckler2009	Henk Smits	Americas	2003	-77.1333	-12.0333	54	134	temp523	3	4	2	13	5	2	3	3	7	36	6
2009Nockler#02	Brucella2012	S1 2	human	Callao, Peru	B. melitensis 1	Nöckler2009	Henk Smits	Americas	2005	-77.1333	-12.0333	54	134	temp523	3	4	2	13	5	2	3	3	7	36	6
2009Nockler#03	Brucella2012	S1 3	human	Callao, Peru	B. melitensis 1	Nöckler2009	Henk Smits	Americas	2005	-77.1333	-12.0333	54	134	temp523	3	4	2	13	5	2	3	3	7	36	6
2009Nockler#04	Brucella2012	S1 4	human	Callao, Peru	B. melitensis 1	Nöckler2009	Henk Smits	Americas	2005	-77.1333	-12.0333	54	134	temp523	3	4	2	13	5	2	3	3	7	36	6
2009Nockler#05	Brucella2012	S1 5	human	Callao, Peru	B. melitensis 1	Nöckler2009	Henk Smits	Americas	2005	-77.1333	-12.0333	54	134	temp523	3	4	2	13	5	2	3	3	7	36	6
2009Nockler#06	Brucella2012	S1 6	human	Callao, Peru	B. melitensis 1	Nöckler2009	Henk Smits	Americas	2005	-77.1333	-12.0333	54	134	temp523	3	4	2	13	5	2	3	3	7	36	6
2009Nockler#07	Brucella2012	S1 7	human	Callao, Peru	B. melitensis 1	Nöckler2009	Henk Smits	Americas	2005	-77.1333	-12.0333	54	134	temp523	3	4	2	13	5	2	3	3	7	36	6
2009Nockler#08	Brucella2012	S1 8	human	Callao, Peru	B. melitensis 1	Nöckler2009	Henk Smits	Americas	2005	-77.1333	-12.0333	54	134	temp523	3	4	2	13	5	2	3	3	7	36	6
2009Nockler#09	Brucella2012	S1 9	human	Callao, Peru	B. melitensis 1	Nöckler2009	Henk Smits	Americas	2006	-77.1333	-12.0333	54	134	temp523	3	4	2	13	5	2	3	3	7	36	6
2009Nockler#10	Brucella2012	S1 10	human	Callao, Peru	B. melitensis 1	Nöckler2009	Henk Smits	Americas	2006	-77.1333	-12.0333	54	134	temp523	3	4	2	13	5	2	3	3	7	36	6
2009Nockler#11	Brucella2012	S1 11	human	Callao, Peru	B. melitensis 1	Nöckler2009	Henk Smits	Americas	2006	-77.1333	-12.0333	54	134	temp523	3	4	2	13	5	2	3	3	7	36	6
2009Nockler#12	Brucella2012	S1 12	human	Callao, Peru	B. melitensis 1	Nöckler2009	Henk Smits	Americas	2006	-77.1333	-12.0333	54	134	temp523	3	4	2	13	5	2	3	3	7	36	6
2009Nockler#13	Brucella2012	S1 13	human	Callao, Peru	B. melitensis 1	Nöckler2009	Henk Smits	Americas	2006	-77.1333	-12.0333	54	134	temp523	3	4	2	13	5	2	3	3	7	36	6
2009Nockler#14	Brucella2012	S1 14	human	Callao, Peru	B. melitensis 1	Nöckler2009	Henk Smits	Americas	2007	-77.1333	-12.0333	54	134	temp523	3	4	2	13	5	2	3	3	7	36	6
2009Nockler#15	Brucella2012	S1 15	human	Callao, Peru	B. melitensis 1	Nöckler2009	Henk Smits	Americas	2007	-77.1333	-12.0333	54	134	temp523	3	4	2	13	5	2	3	3	7	36	6
2009Nockler#16	Brucella2012	S1 16	human	Callao, Peru	B. melitensis 1	Nöckler2009	Henk Smits	Americas	2007	-77.1333	-12.0333	54	134	temp523	3	4	2	13	5	2	3	3	7	36	6
2009Nockler#17	Brucella2012	S1 17	human	Callao, Peru	B. melitensis 1	Nöckler2009	Henk Smits	Americas	2007	-77.1333	-12.0333	54	134	temp523	3	4	2	13	5	2	3	3	7	36	6
2009Nockler#18	Brucella2012	S1 18	human	Callao, Peru	B. melitensis 1	Nöckler2009	Henk Smits	Americas	2007	-77.1333	-12.0333	54	134	temp523	3	4	2	13	5	2	3	3	7	36	6
2009Nockler#19	Brucella2012	S1 19	human	Callao, Peru	B. melitensis 1	Nöckler2009	Henk Smits	Americas	2007	-77.1333	-12.0333	54	134	temp523	3	4	2	13	5	2	3	3	7	36	6
2009Nockler#20	Brucella2012	S2 1	human	Callao, Peru	B. melitensis 1	Nöckler2009	Henk Smits	Americas	2003	-77.1333	-12.0333	80	133	temp524	3	4	2	13	3	2	3	3	7	36	6
2009Nockler#21	Brucella2012	S2 2	human	Callao, Peru	B. melitensis 1	Nöckler2009	Henk Smits	Americas	2003	-77.1333	-12.0333	80	133	temp524	3	4	2	13	3	2	3	3	7	36	6
2009Nockler#22	Brucella2012	S2 3	human	Callao, Peru	B. melitensis 1	Nöckler2009	Henk Smits	Americas	2003	-77.1333	-12.0333	80	133	temp524	3	4	2	13	3	2	3	3	7	36	6
2009Nockler#23	Brucella2012	S2 4	human	Callao, Peru	B. melitensis 1	Nöckler2009	Henk Smits	Americas	2003	-77.1333	-12.0333	80	133	temp524	3	4	2	13	3	2	3	3	7	36	6
2009Nockler#24	Brucella2012	S2 5	human	Callao, Peru	B. melitensis 1	Nöckler2009	Henk Smits	Americas	2004	-77.1333	-12.0333	80	133	temp524	3	4	2	13	3	2	3	3	7	36	6
2009Nockler#25	Brucella2012	S2 6	human	Callao, Peru	B. melitensis 1	Nöckler2009	Henk Smits	Americas	2004	-77.1333	-12.0333	80	133	temp524	3	4	2	13	3	2	3	3	7	36	6
2009Nockler#26	Brucella2012	S2 7	human	Callao, Peru	B. melitensis 1	Nöckler2009	Henk Smits	Americas	2004	-77.1333	-12.0333	80	133	temp524	3	4	2	13	3	2	3	3	7	36	6
2009Nockler#27	Brucella2012	S2 8	human	Callao, Peru	B. melitensis 1	Nöckler2009	Henk Smits	Americas	2004	-77.1333	-12.0333	80	133	temp524	3	4	2	13	3	2	3	3	7	36	6
2009Nockler#28	Brucella2012	S2 9	human	Callao, Peru	B. melitensis 1	Nöckler2009	Henk Smits	Americas	2004	-77.1333	-12.0333	80	133	temp524	3	4	2	13	3	2	3	3	7	36	6
2009Nockler#29	Brucella2012	S2 10	human	Callao, Peru	B. melitensis 1	Nöckler2009	Henk Smits	Americas	2004	-77.1333	-12.0333	80	133	temp524	3	4	2	13	3	2	3	3	7	36	6
2009Nockler#30	Brucella2012	S2 11	human	Callao, Peru	B. melitensis 1	Nöckler2009	Henk Smits	Americas	2004	-77.1333	-12.0333	80	133	temp524	3	4	2	13	3	2	3	3	7	36	6
2009Nockler#31	Brucella2012	S2 12	human	Callao, Peru	B. melitensis 1	Nöckler2009	Henk Smits	Americas	2004	-77.1333	-12.0333	80	133	temp524	3	4	2	13	3	2	3	3	7	36	6
2009Nockler#32	Brucella2012	S2 13	human	Callao, Peru	B. melitensis 1	Nöckler2009	Henk Smits	Americas	2004	-77.1333	-12.0333	80	133	temp524	3	4	2	13	3	2	3	3	7	36	6
2009Nockler#33	Brucella2012	S2 14	human	Callao, Peru	B. melitensis 1	Nöckler2009	Henk Smits	Americas	2004	-77.1333	-12.0333	80	133	temp524	3	4	2	13	3	2	3	3	7	36	6
2009Nockler#34	Brucella2012	S2 15	human	Callao, Peru	B. melitensis 1	Nöckler2009	Henk Smits	Americas	2004	-77.1333	-12.0333	80	133	temp524	3	4	2	13	3	2	3	3	7	36	6
2009Nockler#35	Brucella2012	S2 16	human	Callao, Peru	B. melitensis 1	Nöckler2009	Henk Smits	Americas	2004	-77.1333	-12.0333	80	133	temp524	3	4	2	13	3	2	3	3	7	36	6
2009Nockler#36	Brucella2012	S2 17	human	Callao, Peru	B. melitensis 1	Nöckler2009	Henk Smits	Americas	2004	-77.1333	-12.0333	80	133	temp524	3	4	2	13	3	2	3	3	7	36	6
2009Nockler#37	Brucella2012	S2 18	human	Callao, Peru	B. melitensis 1	Nöckler2009	Henk Smits	Americas	2004	-77.1333	-12.0333	80	133	temp524	3	4	2	13	3	2	3	3	7	36	6
2009Nockler#38	Brucella2012	S2 19	human	Callao, Peru	B. melitensis 1	Nöckler2009	Henk Smits	Americas	2004	-77.1333	-12.0333	80	133	temp524	3	4	2	13	3	2	3	3	7	36	6
2009Nockler#39	Brucella2012	S2 20	human	Callao, Peru	B. melitensis 1	Nöckler2009	Henk Smits	Americas	2004	-77.1333	-12.0333	80	133	temp524	3	4	2	13	3	2	3	3	7	36	6
2009Nockler#40	Brucella2012	S2 21	human	Callao, Peru	B. melitensis 1	Nöckler2009	Henk Smits	Americas	2004	-77.1333	-12.0333	80	133	temp524	3	4	2	13	3	2	3	3	7	36	6
2009Nockler#41	Brucella2012	S2 22	human	Callao, Peru	B. melitensis 1	Nöckler2009	Henk Smits	Americas	2004	-77.1333	-12.0333	80	133	temp524	3	4	2	13	3	2	3	3	7	36	6
2009Nockler#42	Brucella2012	S2 23	human	Callao, Peru	B. melitensis 1	Nöckler2009	Henk Smits	Americas	2005	-77.1333	-12.0333	80	133	temp524	3	4	2	13	3	2	3	3	7	36	6
2009Nockler#43	Brucella2012	S2 24	human	Callao, Peru	B. melitensis 1	Nöckler2009	Henk Smits	Americas	2005	-77.1333	-12.0333	80	133	temp524	3	4	2	13	3	2	3	3	7	36	6
2009Nockler#44	Brucella2012	S2 25	human	Callao, Peru	B. melitensis 1	Nöckler2009	Henk Smits	Americas	2005	-77.1333	-12.0333	80	133	temp524	3	4	2	13	3	2	3	3	7	36	6
2009Nockler#45	Brucella2012	S2 26	human	Callao, Peru	B. melitensis 1	Nöckler2009	Henk Smits	Americas	2005	-77.1333	-12.0333	80	133	temp524	3	4	2	13	3	2	3	3	7	36	6
2009Nockler#46	Brucella2012	S2 27	human	Callao, Peru	B. melitensis 1	Nöckler2009	Henk Smits	Americas	2005	-77.1333	-12.0333	80	133	temp524	3	4	2	13	3	2	3	3	7	36	6
2009Nockler#47	Brucella2012	S2 28	human	Callao, Peru	B. melitensis 1	Nöckler2009	Henk Smits	Americas	2005	-77.1333	-12.0333	80	133	temp524	3	4	2	13	3	2	3	3	7	36	6
2009Nockler#48	Brucella2012	S2 29	human	Callao, Peru	B. melitensis 1	Nöckler2009	Henk Smits	Americas	2005	-77.1333	-12.0333	80	133	temp524	3	4	2	13	3	2	3	3	7	36	6
2009Nockler#49	Brucella2012	S2 30	human	Callao, Peru	B. melitensis 1	Nöckler2009	Henk Smits	Americas	2005	-77.1333	-12.0333	80	133	temp524	3	4	2	13	3	2	3	3	7	36	6
2009Nockler#50	Brucella2012	S2 31	human	Callao, Peru	B. melitensis 1	Nöckler2009	Henk Smits	Americas	2005	-77.1333	-12.0333	80	133	temp524	3	4	2	13	3	2	3	3	7	36	6
2009Nockler#51	Brucella2012	S2 32	human	Callao, Peru	B. melitensis 1	Nöckler2009	Henk Smits	Americas	2005	-77.1333	-12.0333	80	133	temp524	3	4	2	13	3	2	3	3	7	36	6
2009Nockler#52	Brucella2012	S2 33	human	Callao, Peru	B. melitensis 1	Nöckler2009	Henk Smits	Americas	2005	-77.1333	-12.0333	80	133	temp524	3	4	2	13	3	2	3	3	7	36	6
2009Nockler#53	Brucella2012	S2 34	human	Callao, Peru	B. melitensis 1	Nöckler2009	Henk Smits	Americas	2005	-77.1333	-12.0333	80	133	temp524	3	4	2	13	3	2	3	3	7	36	6
2009Nockler#54	Brucella2012	S2 35	human	Callao, Peru	B. melitensis 1	Nöckler2009	Henk Smits	Americas	2005	-77.1333	-12.0333	80	133	temp524	3	4	2	13	3	2	3	3	7	36	6
2009Nockler#55	Brucella2012	S2 36	human	Callao, Peru	B. melitensis 1	Nöckler2009	Henk Smits	Americas	2005	-77.1333	-12.0333	80	133	temp524	3	4	2	13	3	2	3	3	7	36	6
2009Nockler#56	Brucella2012	S2 37	human	Callao, Peru	B. melitensis 1	Nöckler2009	Henk Smits	Americas	2005	-77.1333	-12.0333	80	133	temp524	3	4	2	13	3	2	3	3	7	36	6
2009Nockler#57	Brucella2012	S2 38	human	Callao, Peru	B. melitensis 1	Nöckler2009	Henk Smits	Americas	2005	-77.1333	-12.0333	80	133	temp524	3	4	2	13	3	2	3	3	7	36	6
2009Nockler#58	Brucella2012	S2 39	human	Callao, Peru	B. melitensis 1	Nöckler2009	Henk Smits	Americas	2006	-77.1333	-12.0333	80	133	temp524	3	4	2	13	3	2	3	3	7	36	6
2009Nockler#59	Brucella2012	S2 40	human	Callao, Peru	B. melitensis 1	Nöckler2009	Henk Smits	Americas	2006	-77.1333	-12.0333	80	133	temp524	3	4	2	13	3	2	3	3	7	36	6
2009Nockler#60	Brucella2012	S2 41	human	Callao, Peru	B. melitensis 1	Nöckler2009	Henk Smits	Americas	2006	-77.1333	-12.0333	80	133	temp524	3	4	2	13	3	2	3	3	7	36	6
2009Nockler#61	Brucella2012	S2 42	human	Callao, Peru	B. melitensis 1	Nöckler2009	Henk Smits	Americas	2006	-77.1333	-12.0333	80	133	temp524	3	4	2	13	3	2	3	3	7	36	6
2009Nockler#62	Brucella2012	S2 43	human	Callao, Peru	B. melitensis 1	Nöckler2009	Henk Smits	Americas	2006	-77.1333	-12.0333	80	133	temp524	3	4	2	13	3	2	3	3	7	36	6
2009Nockler#63	Brucella2012	S2 44	human	Callao, Peru	B. melitensis 1	Nöckler2009	Henk Smits	Americas	2006	-77.1333	-12.0333	80	133	temp524	3	4	2	13	3	2	3	3	7	36	6
2009Nockler#64	Brucella2012	S2 45	human	Callao, Peru	B. melitensis 1	Nöckler2009	Henk Smits	Americas	2006	-77.1333	-12.0333	80	133	temp524	3	4	2	13	3	2	3	3	7	36	6
2009Nockler#65	Brucella2012	S2 46	human	Callao, Peru	B. melitensis 1	Nöckler2009	Henk Smits	Americas	2006	-77.1333	-12.0333	80	133	temp524	3	4	2	13	3	2	3	3	7	36	6
2009Nockler#66	Brucella2012	S2 47	human	Callao, Peru	B. melitensis 1	Nöckler2009	Henk Smits	Americas	2006	-77.1333	-12.0333	80	133	temp524	3	4	2	13	3	2	3	3	7	36	6
2009Nockler#67	Brucella2012	S2 48	human	Callao, Peru	B. melitensis 1	Nöckler2009	Henk Smits	Americas	2007	-77.1333	-12.0333	80	133	temp524	3	4	2	13	3	2	3	3	7	36	6
2009Nockler#68	Brucella2012	S2 49	human	Callao, Peru	B. melitensis 1	Nöckler2009	Henk Smits	Americas	2007	-77.1333	-12.0333	80	133	temp524	3	4	2	13	3	2	3	3	7	36	6
2009Nockler#69	Brucella2012	S2 50	human	Callao, Peru	B. melitensis 1	Nöckler2009	Henk Smits	Americas	2007	-77.1333	-12.0333	80	133	temp524	3	4	2	13	3	2	3	3	7	36	6
2009Nockler#70	Brucella2012	S7 1	human	Callao, Peru	B. melitensis 1	Nöckler2009	Henk Smits	Americas	2004	-77.1333	-12.0333	80	133	temp525	3	4	2	13	3	2	3	3	7	36	6
2009Nockler#71	Brucella2012	S7 2	human	Callao, Peru	B. melitensis 1	Nöckler2009	Henk Smits	Americas	2006	-77.1333	-12.0333	80	133	temp525	3	4	2	13	3	2	3	3	7	36	6
2009Nockler#72	Brucella2012	S7 3	human	Callao, Peru	B. melitensis 1	Nöckler2009	Henk Smits	Americas	2006	-77.1333	-12.0333	80	133	temp525	3	4	2	13	3	2	3	3	7	36	6
2009Nockler#73	Brucella2012	S7 4	human	Callao, Peru	B. melitensis 1	Nöckler2009	Henk Smits	Americas	2006	-77.1333	-12.0333	80	133	temp525	3	4	2	13	3	2	3	3	7	36	6
2009Nockler#74	Brucella2012	S7 5	human	Callao, Peru	B. melitensis 1	Nöckler2009	Henk Smits	Americas	2006	-77.1333	-12.0333	80	133	temp525	3	4	2	13	3	2	3	3	7	36	6
2009Nockler#75	Brucella2012	S7 6	human	Callao, Peru	B. melitensis 1	Nöckler2009	Henk Smits	Americas	2006	-77.1333	-12.0333	80	133	temp525	3	4	2	13	3	2	3	3	7	36	6
2009Nockler#76	Brucella2012	S8 1	human	Callao, Peru	B. melitensis 1	Nöckler2009	Henk Smits	Americas	2004	-77.1333	-12.0333	54	134	temp526	3	4	2	13	5	2	3	3	7	36	6
2009Nockler#77	Brucella2012	S8 2	human	Callao, Peru	B. melitensis 1	Nöckler2009	Henk Smits	Americas	2006	-77.1333	-12.0333	54	134	temp526	3	4	2	13	5	2	3	3	7	36	6
2009Nockler#78	Brucella2012	S20 1	human	Callao, Peru	B. melitensis 1	Nöckler2009	Henk Smits	Americas	2004	-77.1333	-12.0333	80	151	temp527	3	4	2	13	3	2	3	3	8	36	6
2009Nockler#79	Brucella2012	S20 2	human	Callao, Peru	B. melitensis 1	Nöckler2009	Henk Smits	Americas	2004	-77.1333	-12.0333	80	151	temp527	3	4	2	13	3	2	3	3	8	36	6
2009Nockler#80	Brucella2012	S28 1	human	Callao, Peru	B. melitensis 1	Nöckler2009	Henk Smits	Americas	2004	-77.1333	-12.0333	80	133	temp528	3	4	2	13	3	2	3	3	7	36	6
2009Nockler#81	Brucella2012	S28 2	human	Callao, Peru	B. melitensis 1	Nöckler2009	Henk Smits	Americas	2005	-77.1333	-12.0333	80	133	temp528	3	4	2	13	3	2	3	3	7	36	6
2009Nockler#82	Brucella2012	S35 1	human	Callao, Peru	B. melitensis 1	Nöckler2009	Henk Smits	Americas	2005	-77.1333	-12.0333	87	150	temp529	3	4	2	13	6	2	3	3	7	36	6
2009Nockler#83	Brucella2012	S59 1	human	Callao, Peru	B. melitensis 1	Nöckler2009	Henk Smits	Americas	2006	-77.1333	-12.0333	54	134	temp530	3	4	2	13	5	2	3	3	7	36	6
2009Nockler#84	Brucella2012	S59 2	human	Callao, Peru	B. melitensis 1	Nöckler2009	Henk Smits	Americas	2006	-77.1333	-12.0333	54	134	temp530	3	4	2	13	5	2	3	3	7	36	6
2009Nockler#85	Brucella2012	S59 3	human	Callao, Peru	B. melitensis 1	Nöckler2009	Henk Smits	Americas	2006	-77.1333	-12.0333	54	134	temp530	3	4	2	13	5	2	3	3	7	36	6
2009Nockler#86	Brucella2012	S59 4	human	Callao, Peru	B. melitensis 1	Nöckler2009	Henk Smits	Americas	2006	-77.1333	-12.0333	54	134	temp530	3	4	2	13	5	2	3	3	7	36	6
2009Nockler#87	Brucella2012	S59 5	human	Callao, Peru	B. melitensis 1	Nöckler2009	Henk Smits	Americas	2006	-77.1333	-12.0333	54	134	temp530	3	4	2	13	5	2	3	3	7	36	6
2009Nockler#88	Brucella2012	S59 6	human	Callao, Peru	B. melitensis 1	Nöckler2009	Henk Smits	Americas	2007	-77.1333	-12.0333	54	134	temp530	3	4	2	13	5	2	3	3	7	36	6
2009Nockler#89	Brucella2012	S90 1	human	Callao, Peru	B. melitensis 1	Nöckler2009	Henk Smits	Americas	2007	-77.1333	-12.0333	54	134	temp531	3	4	2	13	5	2	3	3	7	36	6
2009Nockler#90	Brucella2012	S87 1	human	Callao, Peru	B. melitensis 1	Nöckler2009	Henk Smits	Americas	2007	-77.1333	-12.0333	54	134	temp532	3	4	2	13	5	2	3	3	7	36	6
2009Smits#001	Brucella2012	#1	human	Peru	B. melitensis 1	Smits2009	Henk Smits	Americas	2000	-75.0152	-9.18997	54	134	temp523	3	4	2	13	5	2	3	3	7	36	6
2009Smits#002	Brucella2012	#2	human	Peru	B. melitensis 1	Smits2009	Henk Smits	Americas	2000	-75.0152	-9.18997	54	134	temp533	3	4	2	13	5	2	3	3	7	36	6
2009Smits#003	Brucella2012	#3	human	Peru	B. melitensis 1	Smits2009	Henk Smits	Americas	2000	-75.0152	-9.18997	80	133	temp534	3	4	2	13	3	2	3	3	7	36	6
2009Smits#004	Brucella2012	#4	human	Peru	B. melitensis 1	Smits2009	Henk Smits	Americas	2000	-75.0152	-9.18997	54	134	temp533	3	4	2	13	5	2	3	3	7	36	6
2009Smits#005	Brucella2012	#5	human	Peru	B. melitensis 1	Smits2009	Henk Smits	Americas	2000	-75.0152	-9.18997	54	134	temp526	3	4	2	13	5	2	3	3	7	36	6
2009Smits#006	Brucella2012	#6	human	Peru	B. melitensis 1	Smits2009	Henk Smits	Americas	2000	-75.0152	-9.18997	54	134	temp530	3	4	2	13	5	2	3	3	7	36	6
2009Smits#007	Brucella2012	#7	human	Peru	B. melitensis 1	Smits2009	Henk Smits	Americas	2000	-75.0152	-9.18997	54	134	temp530	3	4	2	13	5	2	3	3	7	36	6
2009Smits#008	Brucella2012	#8	human	Peru	B. melitensis 1	Smits2009	Henk Smits	Americas	2000	-75.0152	-9.18997	54	134	temp530	3	4	2	13	5	2	3	3	7	36	6
2009Smits#009	Brucella2012	#9	human	Peru	B. melitensis 1	Smits2009	Henk Smits	Americas	2000	-75.0152	-9.18997	54	134	temp530	3	4	2	13	5	2	3	3	7	36	6
2009Smits#010	Brucella2012	#10	human	Peru	B. melitensis 1	Smits2009	Henk Smits	Americas	2000	-75.0152	-9.18997	80	133	temp534	3	4	2	13	3	2	3	3	7	36	6
2009Smits#011	Brucella2012	#11	human	Peru	B. melitensis 1	Smits2009	Henk Smits	Americas	2000	-75.0152	-9.18997	54	134	temp523	3	4	2	13	5	2	3	3	7	36	6
2009Smits#012	Brucella2012	#12	human	Peru	B. melitensis 1	Smits2009	Henk Smits	Americas	2000	-75.0152	-9.18997	54	134	temp535	3	4	2	13	5	2	3	3	7	36	6
2009Smits#013	Brucella2012	#13	human	Peru	B. melitensis 1	Smits2009	Henk Smits	Americas	2000	-75.0152	-9.18997	54	134	temp536	3	4	2	13	5	2	3	3	7	36	6
2009Smits#014	Brucella2012	#14	human	Peru	B. melitensis 1	Smits2009	Henk Smits	Americas	2001	-75.0152	-9.18997	54	134	temp537	3	4	2	13	5	2	3	3	7	36	6
2009Smits#015	Brucella2012	#15	human	Peru	B. melitensis 1	Smits2009	Henk Smits	Americas	2000	-75.0152	-9.18997	54	134	temp538	3	4	2	13	5	2	3	3	7	36	6
2009Smits#016	Brucella2012	#16	human	Peru	B. melitensis 1	Smits2009	Henk Smits	Americas	2000	-75.0152	-9.18997	54	134	temp539	3	4	2	13	5	2	3	3	7	36	6
2009Smits#017	Brucella2012	#17	human	Peru	B. melitensis 1	Smits2009	Henk Smits	Americas	2000	-75.0152	-9.18997	54	134	temp537	3	4	2	13	5	2	3	3	7	36	6
2009Smits#018	Brucella2012	#18	human	Peru	B. melitensis 1	Smits2009	Henk Smits	Americas	2000	-75.0152	-9.18997	54	134	temp536	3	4	2	13	5	2	3	3	7	36	6
2009Smits#019	Brucella2012	#19	human	Peru	B. melitensis 1	Smits2009	Henk Smits	Americas	2000	-75.0152	-9.18997	80	133	temp540	3	4	2	13	3	2	3	3	7	36	6
2009Smits#020	Brucella2012	#20	human	Peru	B. melitensis 1	Smits2009	Henk Smits	Americas	2000	-75.0152	-9.18997	80	133	temp541	3	4	2	13	3	2	3	3	7	36	6
2009Smits#021	Brucella2012	#21	human	Peru	B. melitensis 1	Smits2009	Henk Smits	Americas	2000	-75.0152	-9.18997	54	134	temp542	3	4	2	13	5	2	3	3	7	36	6
2009Smits#022	Brucella2012	#22	human	Peru	B. melitensis 1	Smits2009	Henk Smits	Americas	2000	-75.0152	-9.18997	54	134	temp537	3	4	2	13	5	2	3	3	7	36	6
2009Smits#023	Brucella2012	#23	human	Peru	B. melitensis 1	Smits2009	Henk Smits	Americas	2000	-75.0152	-9.18997	54	134	temp543	3	4	2	13	5	2	3	3	7	36	6
2009Smits#024	Brucella2012	#24	human	Peru	B. melitensis 1	Smits2009	Henk Smits	Americas	2001	-75.0152	-9.18997	54	134	temp526	3	4	2	13	5	2	3	3	7	36	6
2010Valdezate#067	Brucella2012	#20000167	human	Cordoba, Spain	B. melitensis	Valdezate2010	Sylvia Valdezate	Americas	2000	-4.77938	37.8882	48	144	temp593	3	4	3	13	5	2	3	3	5	36	6
2010Valdezate#069	Brucella2012	#20030179	human	Madrid, Spain	B. melitensis	Valdezate2010	Sylvia Valdezate	Americas	2003	-3.70379	40.4168	48	144	temp595	3	4	3	13	5	2	3	3	5	36	6
2010Valdezate#070	Brucella2012	#20040440	human	Malaga, Spain	B. melitensis	Valdezate2010	Sylvia Valdezate	Americas	2004	-4.42127	36.7213	53	143	temp596	3	4	3	13	5	3	3	3	5	36	6
2010Valdezate#071	Brucella2012	#20010190	human	Malaga, Spain	B. melitensis	Valdezate2010	Sylvia Valdezate	Americas	2010	-4.42127	36.7213	53	143	temp597	3	4	3	13	5	3	3	3	5	36	6
2010Valdezate#072	Brucella2012	#9800059	human	Madrid, Spain	B. melitensis	Valdezate2010	Sylvia Valdezate	Americas	1998	-3.70379	40.4168	48	146	temp598	3	4	3	13	5	2	3	3	6	36	6
2010Valdezate#074	Brucella2012	#20081715	human	Sevilla, Spain	B. melitensis	Valdezate2010	Sylvia Valdezate	Americas	2008	-5.98233	37.3881	48	146	temp600	3	4	3	13	5	2	3	3	6	36	6
2010Valdezate#076	Brucella2012	#20060684	human	Ciudad Real, Spain	B. melitensis	Valdezate2010	Sylvia Valdezate	Americas	2006	-3.92738	38.9848	48	141	temp602	3	4	3	13	5	2	3	3	7	36	6
2010Valdezate#078	Brucella2012	#20070523	human	Ciudad Real, Spain	B. melitensis	Valdezate2010	Sylvia Valdezate	Americas	2007	-3.92738	38.9848	48	146	temp604	3	4	3	13	5	2	3	3	6	36	6
2010Valdezate#079	Brucella2012	#20071290	human	Ciudad Real, Spain	B. melitensis	Valdezate2010	Sylvia Valdezate	Americas	2007	-3.92738	38.9848	48	146	temp605	3	4	3	13	5	2	3	3	6	36	6
2010Valdezate#080	Brucella2012	#20081168	human	Guadalajara, Spain	B. melitensis	Valdezate2010	Sylvia Valdezate	Americas	2008	-3.16221	40.6312	55	148	temp606	3	4	3	13	4	2	3	3	9	36	6
2010Valdezate#081	Brucella2012	#20020475	human	Valencia, Spain	B. melitensis	Valdezate2010	Sylvia Valdezate	Americas	2002	-0.376288	39.4699	55	147	temp607	3	4	3	13	4	2	3	3	6	36	6
2010Valdezate#082	Brucella2012	#20030176	human	Valencia, Spain	B. melitensis	Valdezate2010	Sylvia Valdezate	Americas	2003	-0.376288	39.4699	93	139	temp608	3	4	3	13	6	2	3	3	7	36	6
2010Valdezate#085	Brucella2012	#20071186	human	Alicante, Spain	B. melitensis	Valdezate2010	Sylvia Valdezate	Americas	2007	-0.490685	38.346	93	140	temp611	3	4	3	13	6	2	3	3	6	36	6
2010Valdezate#086	Brucella2012	#20081102	human	Cáceres, Spain	B. melitensis	Valdezate2010	Sylvia Valdezate	Americas	2008			48	146	temp612	3	4	3	13	5	2	3	3	6	36	6
2010Valdezate#087	Brucella2012	#20030213	human	Teruel, Spain	B. melitensis	Valdezate2010	Sylvia Valdezate	Americas	2003	-1.10367	40.3418	47	136	temp613	3	4	2	13	4	2	3	3	5	36	6
2010Valdezate#088	Brucella2012	#20040233	human	Cáceres, Spain	B. melitensis	Valdezate2010	Sylvia Valdezate	Americas	2004			53	143	temp614	3	4	3	13	5	3	3	3	5	36	6
2010Valdezate#089	Brucella2012	#20040163	human	Badajoz, Spain	B. melitensis	Valdezate2010	Sylvia Valdezate	Americas	2004	-6.97017	38.8801	53	145	temp615	3	4	3	13	5	3	3	3	6	36	6
2010Valdezate#090	Brucella2012	#20090402	human	Ciudad Real, Spain	B. melitensis	Valdezate2010	Sylvia Valdezate	Americas	2009	-3.92738	38.9848	48	142	temp616	3	4	3	13	5	2	3	3	7	36	5
2010Valdezate#091	Brucella2012	#20090777	human	Madrid, Spain	B. melitensis	Valdezate2010	Sylvia Valdezate	Americas	2009	-3.70379	40.4168	53	149	temp617	3	4	3	13	5	3	3	3	7	40	6
2010Valdezate#092	Brucella2012	#9800053	human	Almeria, Spain	B. melitensis	Valdezate2010	Sylvia Valdezate	Americas	1998	-2.46371	36.834	48	146	temp618	3	4	3	13	5	2	3	3	6	36	6
2010Valdezate#094	Brucella2012	#20000193	human	Huelva, Spain	B. melitensis	Valdezate2010	Sylvia Valdezate	Americas	2000	-6.94472	37.2614	53	145	temp620	3	4	3	13	5	3	3	3	6	36	6
2010Valdezate#095	Brucella2012	#20080232	human	Madrid, Spain	B. melitensis	Valdezate2010	Sylvia Valdezate	Americas	2008	-3.70379	40.4168	48	146	temp621	3	4	3	13	5	2	3	3	6	36	6
2010Valdezate#096	Brucella2012	#20080634	human	Cáceres, Spain	B. melitensis	Valdezate2010	Sylvia Valdezate	Americas	2008			48	146	temp622	3	4	3	13	5	2	3	3	6	36	6
2010Valdezate#097	Brucella2012	#20050708	human	Cáceres, Spain	B. melitensis	Valdezate2010	Sylvia Valdezate	Americas	2005			48	141	temp623	3	4	3	13	5	2	3	3	7	36	6
2010Valdezate#098	Brucella2012	#20000232	human	Huelva, Spain	B. melitensis	Valdezate2010	Sylvia Valdezate	Americas	2000	-6.94472	37.2614	53	145	temp624	3	4	3	13	5	3	3	3	6	36	6
2010Valdezate#099	Brucella2012	#20091322	human	Madrid, Spain	B. melitensis	Valdezate2010	Sylvia Valdezate	Americas	2009	-3.70379	40.4168	80	152	temp625	3	4	2	13	3	2	3	3	7	36	5
2010Valdezate#101	Brucella2012	#9900109	human	Cordoba, Spain	B. melitensis	Valdezate2010	Sylvia Valdezate	Americas	1999	-4.77938	37.8882	53	145	temp627	3	4	3	13	5	3	3	3	6	36	6
2010Valdezate#102	Brucella2012	#20040143	human	Valencia, Spain	B. melitensis	Valdezate2010	Sylvia Valdezate	Americas	2004	-0.376288	39.4699	53	145	temp628	3	4	3	13	5	3	3	3	6	36	6
2010Valdezate#103	Brucella2012	#9900108	human	Cordoba, Spain	B. melitensis	Valdezate2010	Sylvia Valdezate	Americas	1999	-4.77938	37.8882	53	145	temp629	3	4	3	13	5	3	3	3	6	36	6
2010Valdezate#104	Brucella2012	#20040170	human	Valencia, Spain	B. melitensis	Valdezate2010	Sylvia Valdezate	Americas	2004	-0.376288	39.4699	53	145	temp628	3	4	3	13	5	3	3	3	6	36	6
2010Valdezate#105	Brucella2012	#20000233	human	Huelva, Spain	B. melitensis	Valdezate2010	Sylvia Valdezate	Americas	2000	-6.94472	37.2614	53	145	temp630	3	4	3	13	5	3	3	3	6	36	6
2011Muendo#01	Brucella2012	1-KEBm1	cattle	Central, Kenya	B. melitensis 1	Muendo2011	Henk Smits	Americas	2009	36.9406	-0.90653	55	195	temp727	3	4	3	13	4	2	3	3	8	36	6
2011Muendo#02	Brucella2012	2-KEBm1	cattle	Central, Kenya	B. melitensis 1	Muendo2011	Henk Smits	Americas	2009	36.9406	-0.90653	55	195	temp727	3	4	3	13	4	2	3	3	8	36	6
2011Muendo#03	Brucella2012	3-KEBm1	cattle	Central, Kenya	B. melitensis 1	Muendo2011	Henk Smits	Americas	2009	36.9406	-0.90653	55	195	temp727	3	4	3	13	4	2	3	3	8	36	6
2011Muendo#04	Brucella2012	4-KEBm1	cattle	Central, Kenya	B. melitensis 1	Muendo2011	Henk Smits	Americas	2009	36.9406	-0.90653	55	195	temp727	3	4	3	13	4	2	3	3	8	36	6
2011Muendo#05	Brucella2012	5-KEBm1	cattle	Central, Kenya	B. melitensis 1	Muendo2011	Henk Smits	Americas	2009	36.9406	-0.90653	55	195	temp727	3	4	3	13	4	2	3	3	8	36	6
2012Ferreira#001	Brucella2012	REF 16M			B. melitensis 1	Ferreira2012	Cristina Ferreira	Americas				47	136	temp2	3	4	2	13	4	2	3	3	5	36	6
2012Ferreira#040	Brucella2012	AFSSA-02/6501		Portugal	B. melitensis 1	Ferreira2012	Cristina Ferreira	Americas	2002	-8.22445	39.3999	55	147	temp748	3	4	3	13	4	2	3	3	6	36	6
2012Ferreira#041	Brucella2012	AFSSA-05/0716		Portugal	B. melitensis 1	Ferreira2012	Cristina Ferreira	Americas	2005	-8.22445	39.3999	48	130	temp749	3	4	3	13	5	2	3	3	6	36	5
2012Ferreira#042	Brucella2012	LNIV-860Bm3-09		Ribatejo e Oeste, Portugal	B. melitensis 1	Ferreira2012	Cristina Ferreira	Americas	2009			48	130	temp750	3	4	3	13	5	2	3	3	6	36	5
2012Ferreira#043	Brucella2012	LNIV-861Bm3-09		Ribatejo e Oeste, Portugal	B. melitensis 1	Ferreira2012	Cristina Ferreira	Americas	2009			48	130	temp750	3	4	3	13	5	2	3	3	6	36	5
2012Ferreira#044	Brucella2012	LNIV-862Bm3-09		Ribatejo e Oeste, Portugal	B. melitensis 1	Ferreira2012	Cristina Ferreira	Americas	2009			48	130	temp750	3	4	3	13	5	2	3	3	6	36	5
2012Ferreira#045	Brucella2012	AFSSA-02/6907		Portugal	B. melitensis 1	Ferreira2012	Cristina Ferreira	Americas	2002	-8.22445	39.3999	96	186	temp751	3	4	3	14	4	2	3	3	6	36	5
2012Ferreira#046	Brucella2012	AFSSA-04/2179		Portugal	B. melitensis 1	Ferreira2012	Cristina Ferreira	Americas	2004	-8.22445	39.3999	96	186	temp752	3	4	3	14	4	2	3	3	6	36	5
2012Ferreira#058	Brucella2012	LNIV-523REV1-06		Trás-os-Montes, Portugal	B. melitensis REV1	Ferreira2012	Cristina Ferreira	Americas	2006			47	138	temp76	3	4	2	13	4	2	3	3	8	36	6
2012Ferreira#059	Brucella2012	LNIV-527REV1-06		Trás-os-Montes, Portugal	B. melitensis REV1	Ferreira2012	Cristina Ferreira	Americas	2006			47	138	temp76	3	4	2	13	4	2	3	3	8	36	6
2012Ferreira#065	Brucella2012	LNIV-312Bm3-04		Beira Litoral, Portugal	B. melitensis 3	Ferreira2012	Cristina Ferreira	Americas	2004	-9.395	38.7099	48	142	temp761	3	4	3	13	5	2	3	3	7	36	5
2012Ferreira#078	Brucella2012	LNIV-509Bm3-05		Beira Interior, Portugal	B. melitensis 3	Ferreira2012	Cristina Ferreira	Americas	2005	-7.50907	40.2779	95	190	temp765	3	4	3	13	3	2	3	3	6	36	5
2012Ferreira#084	Brucella2012	LNIV-158Bm3-03		Beira Litoral, Portugal	B. melitensis 3	Ferreira2012	Cristina Ferreira	Americas	2003	-9.395	38.7099	48	188	temp767	3	4	3	13	5	2	3	3	5	36	5
2012Ferreira#088	Brucella2012	LNIV-669Bm1-07		Ribatejo e Oeste, Portugal	B. melitensis 1	Ferreira2012	Cristina Ferreira	Americas	2007			55	128	temp768	3	4	3	13	4	2	3	3	6	36	5
2012Ferreira#089	Brucella2012	LNIV-670Bm1-07		Ribatejo e Oeste, Portugal	B. melitensis 1	Ferreira2012	Cristina Ferreira	Americas	2007			55	128	temp768	3	4	3	13	4	2	3	3	6	36	5
2012Ferreira#090	Brucella2012	LNIV-677Bm1-07		Ribatejo e Oeste, Portugal	B. melitensis 1	Ferreira2012	Cristina Ferreira	Americas	2007			55	128	temp768	3	4	3	13	4	2	3	3	6	36	5
2012Ferreira#091	Brucella2012	LNIV-79Bm3-01		Alentejo, Portugal	B. melitensis 3	Ferreira2012	Cristina Ferreira	Americas	2001	-7.80071	40.3134	52	129	temp769	3	4	3	14	5	2	3	3	6	36	5
2012Ferreira#102	Brucella2012	LNIV-109Bm3-03		Algarve, Portugal	B. melitensis 3	Ferreira2012	Cristina Ferreira	Americas	2003	-7.93083	37.018	52	129	temp775	3	4	3	14	5	2	3	3	6	36	5
2012Ferreira#105	Brucella2012	LNIV-214Bm3-03		Algarve, Portugal	B. melitensis 3	Ferreira2012	Cristina Ferreira	Americas	2003	-7.93083	37.018	96	189	temp777	3	4	3	14	4	2	3	3	6	40	5
2012Ferreira#109	Brucella2012	LNIV-284Bm3-04		Algarve, Portugal	B. melitensis 3	Ferreira2012	Cristina Ferreira	Americas	2004	-7.93083	37.018	55	128	temp778	3	4	3	13	4	2	3	3	6	36	5
2012Ferreira#113	Brucella2012	LNIV-760Bm1-04		Entre Douro e Minho, Portugal	B. melitensis 1	Ferreira2012	Cristina Ferreira	Americas	2004	-8.6749	41.3254	48	130	temp780	3	4	3	13	5	2	3	3	6	36	5
2012Ferreira#114	Brucella2012	LNIV-761Bm1-04		Entre Douro e Minho, Portugal	B. melitensis 1	Ferreira2012	Cristina Ferreira	Americas	2004	-8.6749	41.3254	55	128	temp781	3	4	3	13	4	2	3	3	6	36	5
2012Ferreira#116	Brucella2012	LNIV-764REV1-05		Entre Douro e Minho, Portugal	B. melitensis REV1	Ferreira2012	Cristina Ferreira	Americas	2005	-8.6749	41.3254	47	138	temp783	3	4	2	13	4	2	3	3	8	36	6
2012Ferreira#117	Brucella2012	LNIV-765Bm1-06		Entre Douro e Minho, Portugal	B. melitensis 1	Ferreira2012	Cristina Ferreira	Americas	2006	-8.6749	41.3254	97	187	temp784	3	4	3	11	4	2	3	3	6	36	5
2012Ferreira#119	Brucella2012	LNIV-767Bm1-07		Entre Douro e Minho, Portugal	B. melitensis 1	Ferreira2012	Cristina Ferreira	Americas	2004	-8.6749	41.3254	55	128	temp786	3	4	3	13	4	2	3	3	6	36	5
2012Ferreira#122	Brucella2012	LNIV-770Bm1-07		Entre Douro e Minho, Portugal	B. melitensis 1	Ferreira2012	Cristina Ferreira	Americas	2007	-8.6749	41.3254	96	186	temp788	3	4	3	14	4	2	3	3	6	36	5
2009Her#001	Brucella2012	KRef01	cattle	England	B. melitensis 1	Her2009	Moon Her	B.abortus		-1.17432	52.3555	28	83	temp837	4	5	4	12	2	2	3	3	5	42	8
2009Her#002	Brucella2012	KRef02	cattle	England	B. melitensis 2	Her2009	Moon Her	B.abortus		-1.17432	52.3555	29	80	temp836	4	5	4	12	2	1	3	3	6	42	8
2013Garofolo_19513	Brucella_ITALIA_1	19513	Human	Ferrara,Italy	B. melitensis_biovar3	Garofolo2013	Giuliano Garofolo	East Mediterranean	2011			43	125	temp917	1	5	3	13	3	2	3	2	4	40	8
2006LeFlèche#080	Brucella2012	BCCN#75-478	sheep	Israel	B. melitensis 1	Le Flèche2006	Gilles Vergnaud	East mediterranean	1975	34.8516	31.0461	43	125	temp77	1	5	3	13	3	2	3	2	4	40	8
2006LeFlèche#085	Brucella2012	BCCN#92-87	sheep	Aragon, Spain	B. melitensis 2	Le Flèche2006	Gilles Vergnaud	East mediterranean	1992	-0.905662	41.5976	43	105	temp82	1	5	3	13	3	2	3	2	5	10	8
2006LeFlèche#090	Brucella2012	BCCN#96-31	sheep	Israel	B. melitensis 3	Le Flèche2006	Gilles Vergnaud	East mediterranean	1996	34.8516	31.0461	44	110	temp87	1	4	3	13	3	2	3	2	4	40	8
2006LeFlèche#091	Brucella2012	BCCN#96-32	sheep	Israel	B. melitensis 3	Le Flèche2006	Gilles Vergnaud	East mediterranean	1996	34.8516	31.0461	44	110	temp88	1	4	3	13	3	2	3	2	4	40	8
2006LeFlèche#094	Brucella2012	BCCN#90-112	cattle	Greece	B. melitensis 3	Le Flèche2006	Gilles Vergnaud	East mediterranean	1990	21.8243	39.0742	43	125	temp91	1	5	3	13	3	2	3	2	4	40	8
2006LeFlèche#095	Brucella2012	BCCN#92-80	sheep	Spain (Basque Country)	B. melitensis 3	Le Flèche2006	Gilles Vergnaud	East mediterranean	1992	-2.61893	42.9896	42	116	temp92	1	5	3	13	2	2	3	2	4	40	8
2006LeFlèche#100	Brucella2012	BCCN#94-49	sheep	India	B. melitensis rough	Le Flèche2006	Gilles Vergnaud	East mediterranean	1994	78.9629	20.5937	42	116	temp97	1	5	3	13	2	2	3	2	4	40	8
2006LeFlèche#129	Brucella2012	BfR 43	unknown	?	B. melitensis 2	Le Flèche2006	Gilles Vergnaud	East mediterranean	1972			43	105	temp125	1	5	3	13	3	2	3	2	5	10	8
2006LeFlèche#130	Brucella2012	BfR 44	unknown	?	B. melitensis 2	Le Flèche2006	Gilles Vergnaud	East mediterranean	1972			43	105	temp126	1	5	3	13	3	2	3	2	5	10	8
2006LeFlèche#131	Brucella2012	BfR 46	unknown	Bonn, Germany	B. melitensis 2	Le Flèche2006	Gilles Vergnaud	East mediterranean	1999	7.09821	50.7374	43	125	temp127	1	5	3	13	3	2	3	2	4	40	8
2006LeFlèche#132	Brucella2012	BfR 50	sheep	Aleppo, Syria	B. melitensis 2	Le Flèche2006	Gilles Vergnaud	East mediterranean	1990	37.1593	36.2155	43	122	temp128	1	5	3	13	3	2	3	2	4	42	8
2006LeFlèche#133	Brucella2012	BfR 51	sheep	Meskane, Syria	B. melitensis 2	Le Flèche2006	Gilles Vergnaud	East mediterranean	1990	40.0833	36.7667	43	122	temp129	1	5	3	13	3	2	3	2	4	42	8
2007AlDahouk#004	Brucella2012	BCCN#92-70	human	Paris, France	B. melitensis 1	Al Dahouk2007	Gilles Vergnaud	East mediterranean	1992	2.35222	48.8566	63	111	temp203	1	5	3	13	2	3	3	2	4	40	8
2007AlDahouk#005	Brucella2012	BCCN#93-2	human	Poitiers, France	B. melitensis 1	Al Dahouk2007	Gilles Vergnaud	East mediterranean	1993	0.340375	46.5802	60	99	temp204	1	5	3	13	3	2	2	2	6	10	8
2007AlDahouk#006	Brucella2012	BCCN#94-37	human	Paris, France	B. melitensis 1	Al Dahouk2007	Gilles Vergnaud	East mediterranean	1994	2.35222	48.8566	43	125	temp205	1	5	3	13	3	2	3	2	4	40	8
2007AlDahouk#010	Brucella2012	BCCN#96-3	human	Tarbes, France	B. melitensis 2	Al Dahouk2007	Gilles Vergnaud	East mediterranean	1996	0.078082	43.233	60	99	temp209	1	5	3	13	3	2	2	2	6	10	8
2007AlDahouk#011	Brucella2012	BCCN#96-30	human	Israel	B. melitensis 2	Al Dahouk2007	Gilles Vergnaud	East mediterranean	1996	34.8516	31.0461	43	125	temp210	1	5	3	13	3	2	3	2	4	40	8
2007AlDahouk#012	Brucella2012	BCCN#83-198	human	Spain	B. melitensis 3	Al Dahouk2007	Gilles Vergnaud	East mediterranean	1983	-3.74922	40.4637	42	116	temp211	1	5	3	13	2	2	3	2	4	40	8
2007AlDahouk#014	Brucella2012	BCCN#96-142	human	Lyon, France	B. melitensis 3	Al Dahouk2007	Gilles Vergnaud	East mediterranean	1996	4.83566	45.764	42	116	temp213	1	5	3	13	2	2	3	2	4	40	8
2007AlDahouk#020	Brucella2012	BCCN#03-1	human	Paris, France	B. melitensis 3	Al Dahouk2007	Gilles Vergnaud	East mediterranean	2003	2.35222	48.8566	42	116	temp218	1	5	3	13	2	2	3	2	4	40	8
2007AlDahouk#023	Brucella2012	BCCN#94-62	human	Agen, France	B. melitensis rough	Al Dahouk2007	Gilles Vergnaud	East mediterranean	1994	0.616363	44.2031	43	105	temp221	1	5	3	13	3	2	3	2	5	10	8
2007AlDahouk#026	Brucella2012	BfR 1	human	Turkey	B. melitensis 2	Al Dahouk2007	Gilles Vergnaud	East mediterranean	2002	35.2433	38.9637	43	125	temp224	1	5	3	13	3	2	3	2	4	40	8
2007AlDahouk#027	Brucella2012	BfR 2	human	Turkey	B. melitensis 2	Al Dahouk2007	Gilles Vergnaud	East mediterranean	2002	35.2433	38.9637	42	116	temp225	1	5	3	13	2	2	3	2	4	40	8
2007AlDahouk#028	Brucella2012	BfR 3	human	Turkey	B. melitensis 2	Al Dahouk2007	Gilles Vergnaud	East mediterranean	2002	35.2433	38.9637	43	125	temp226	1	5	3	13	3	2	3	2	4	40	8
2007AlDahouk#029	Brucella2012	BfR 4	human	Turkey	B. melitensis 2	Al Dahouk2007	Gilles Vergnaud	East mediterranean	2002	35.2433	38.9637	42	116	temp227	1	5	3	13	2	2	3	2	4	40	8
2007AlDahouk#030	Brucella2012	BfR 5	human	Turkey	B. melitensis 2	Al Dahouk2007	Gilles Vergnaud	East mediterranean	2002	35.2433	38.9637	42	116	temp228	1	5	3	13	2	2	3	2	4	40	8
2007AlDahouk#031	Brucella2012	BfR 6	human	Turkey	B. melitensis 2	Al Dahouk2007	Gilles Vergnaud	East mediterranean	2002	35.2433	38.9637	43	104	temp229	1	5	3	13	3	2	3	2	5	36	8
2007AlDahouk#032	Brucella2012	BfR 7	human	Turkey	B. melitensis 2	Al Dahouk2007	Gilles Vergnaud	East mediterranean	2002	35.2433	38.9637	42	116	temp230	1	5	3	13	2	2	3	2	4	40	8
2007AlDahouk#033	Brucella2012	BfR 8	human	Turkey	B. melitensis 1	Al Dahouk2007	Gilles Vergnaud	East mediterranean	2002	35.2433	38.9637	43	125	temp231	1	5	3	13	3	2	3	2	4	40	8
2007AlDahouk#034	Brucella2012	BfR 10	human	Turkey	B. melitensis 2	Al Dahouk2007	Gilles Vergnaud	East mediterranean	2002	35.2433	38.9637	43	125	temp232	1	5	3	13	3	2	3	2	4	40	8
2007AlDahouk#035	Brucella2012	BfR 11	human	Turkey	B. melitensis 1	Al Dahouk2007	Gilles Vergnaud	East mediterranean	2002	35.2433	38.9637	43	125	temp233	1	5	3	13	3	2	3	2	4	40	8
2007AlDahouk#036	Brucella2012	BfR 12	human	Greece	B. melitensis 2	Al Dahouk2007	Gilles Vergnaud	East mediterranean	2002	21.8243	39.0742	43	106	temp234	1	5	3	13	3	2	3	2	5	40	8
2007AlDahouk#037	Brucella2012	BfR 13	human	Turkey	B. melitensis 2	Al Dahouk2007	Gilles Vergnaud	East mediterranean	2002	35.2433	38.9637	61	103	temp235	1	5	3	14	3	2	3	2	5	36	8
2007AlDahouk#038	Brucella2012	BfR 15	human	Turkey	B. melitensis 1	Al Dahouk2007	Gilles Vergnaud	East mediterranean	2002	35.2433	38.9637	43	125	temp236	1	5	3	13	3	2	3	2	4	40	8
2007AlDahouk#039	Brucella2012	BfR 16	human	Turkey	B. melitensis 1	Al Dahouk2007	Gilles Vergnaud	East mediterranean	2002	35.2433	38.9637	58			1	5	3	13	3	1	3	2	4		8
2007AlDahouk#040	Brucella2012	BfR I	human	Turkey	B. melitensis 1	Al Dahouk2007	Gilles Vergnaud	East mediterranean	2003	35.2433	38.9637	58		temp237	1	5	3	13	3	1	3	2	4	40	8
2007AlDahouk#041	Brucella2012	BfR II	human	?	B. melitensis 1	Al Dahouk2007	Gilles Vergnaud	East mediterranean	2003			42	116	temp238	1	5	3	13	2	2	3	2	4	40	8
2007AlDahouk#042	Brucella2012	BfR III	human	Turkey	B. melitensis 2	Al Dahouk2007	Gilles Vergnaud	East mediterranean	2003	35.2433	38.9637	43	125	temp239	1	5	3	13	3	2	3	2	4	40	8
2007AlDahouk#043	Brucella2012	BfR IV	human	Lebanon	B. melitensis 2	Al Dahouk2007	Gilles Vergnaud	East mediterranean	2003	35.8623	33.8547	43	125	temp240	1	5	3	13	3	2	3	2	4	40	8
2007AlDahouk#044	Brucella2012	BfR VII	human	Syria	B. melitensis 2	Al Dahouk2007	Gilles Vergnaud	East mediterranean	2003	38.9968	34.8021	43	125	temp241	1	5	3	13	3	2	3	2	4	40	8
2007AlDahouk#045	Brucella2012	BfR IX	human	Turkey	B. melitensis 2	Al Dahouk2007	Gilles Vergnaud	East mediterranean	2003	35.2433	38.9637	43	125	temp242	1	5	3	13	3	2	3	2	4	40	8
2007AlDahouk#046	Brucella2012	BfR X	human	Bosnia	B. melitensis 2	Al Dahouk2007	Gilles Vergnaud	East mediterranean	2003	-73.1134	-36.7897	43	125	temp243	1	5	3	13	3	2	3	2	4	40	8
2007AlDahouk#047	Brucella2012	BfR XII	human	Turkey	B. melitensis 2	Al Dahouk2007	Gilles Vergnaud	East mediterranean	2003	35.2433	38.9637	43	125	temp244	1	5	3	13	3	2	3	2	4	40	8
2007AlDahouk#048	Brucella2012	BfR XIV	human	?	B. melitensis 2	Al Dahouk2007	Gilles Vergnaud	East mediterranean	2003			43	125	temp245	1	5	3	13	3	2	3	2	4	40	8
2007AlDahouk#051	Brucella2012	BfR 4	human	Bern, Switzerland	B. melitensis 2	Al Dahouk2007	Gilles Vergnaud	East mediterranean	2000	7.44461	46.9479	42	116	temp248	1	5	3	13	2	2	3	2	4	40	8
2007AlDahouk#052	Brucella2012	BfR 5	human	Düsseldorf, Germany	B. melitensis 2	Al Dahouk2007	Gilles Vergnaud	East mediterranean	2004			43	125	temp249	1	5	3	13	3	2	3	2	4	40	8
2007AlDahouk#053	Brucella2012	BfR 12	human	Turkey	B. melitensis 1	Al Dahouk2007	Gilles Vergnaud	East mediterranean	1999	35.2433	38.9637	62	114	temp250	1	3	3	13	2	2	3	2	4	40	8
2007AlDahouk#054	Brucella2012	BfR 13	human	Turkey	B. melitensis 1	Al Dahouk2007	Gilles Vergnaud	East mediterranean	1999	35.2433	38.9637	43	125	temp251	1	5	3	13	3	2	3	2	4	40	8
2007AlDahouk#055	Brucella2012	BfR 14	human	München, Germany	B. melitensis 1	Al Dahouk2007	Gilles Vergnaud	East mediterranean	2000			59	117	temp252	1	5	2	13	3	2	3	2	4	40	8
2007AlDahouk#056	Brucella2012	BfR 16	human	Stuttgart, Germany	B. melitensis 1	Al Dahouk2007	Gilles Vergnaud	East mediterranean	2001	9.18176	48.7754	43	125	temp253	1	5	3	13	3	2	3	2	4	40	8
2007AlDahouk#058	Brucella2012	BfR 18	human	Turkey	B. melitensis 1	Al Dahouk2007	Gilles Vergnaud	East mediterranean	2000	35.2433	38.9637	57	112	temp255	1	5	3	13	3	3	3	2	4	40	8
2007AlDahouk#059	Brucella2012	BfR 19	human	Mannheim, Germany	B. melitensis 1	Al Dahouk2007	Gilles Vergnaud	East mediterranean	1995	8.46604	49.4875	43	125	temp256	1	5	3	13	3	2	3	2	4	40	8
2007AlDahouk#062	Brucella2012	BfR 28	human	Bern, Switzerland	B. melitensis 1	Al Dahouk2007	Gilles Vergnaud	East mediterranean	2000	7.44461	46.9479	60	99	temp259	1	5	3	13	3	2	2	2	6	10	8
2007AlDahouk#063	Brucella2012	BfR 29	human	?	B. melitensis 2	Al Dahouk2007	Gilles Vergnaud	East mediterranean	1999			42	116	temp260	1	5	3	13	2	2	3	2	4	40	8
2007AlDahouk#064	Brucella2012	BfR 30	human	Turkey	B. melitensis 2	Al Dahouk2007	Gilles Vergnaud	East mediterranean	1999	35.2433	38.9637	42	116	temp261	1	5	3	13	2	2	3	2	4	40	8
2007AlDahouk#066	Brucella2012	BfR 33	human	Ulm, Germany	B. melitensis 2	Al Dahouk2007	Gilles Vergnaud	East mediterranean	2001	9.97935	48.4043	43	125	temp263	1	5	3	13	3	2	3	2	4	40	8
2007AlDahouk#067	Brucella2012	BfR 34	human	Turkey	B. melitensis 2	Al Dahouk2007	Gilles Vergnaud	East mediterranean	2000	35.2433	38.9637	43	125	temp264	1	5	3	13	3	2	3	2	4	40	8
2007AlDahouk#069	Brucella2012	BfR 36	human	Berlin, Germany	B. melitensis 2	Al Dahouk2007	Gilles Vergnaud	East mediterranean	2000	13.4061	52.5192	43	104	temp266	1	5	3	13	3	2	3	2	5	36	8
2007AlDahouk#070	Brucella2012	BfR 37	human	Turkey	B. melitensis 2	Al Dahouk2007	Gilles Vergnaud	East mediterranean	1997	35.2433	38.9637	42	108	temp267	1	5	3	13	2	2	3	2	4	42	8
2007AlDahouk#071	Brucella2012	BfR 38	human	Berlin, Germany	B. melitensis 3	Al Dahouk2007	Gilles Vergnaud	East mediterranean	1996	13.4061	52.5192	42	108	temp268	1	5	3	13	2	2	3	2	4	42	8
2007AlDahouk#072	Brucella2012	BfR 39	human	Portugal	B. melitensis 2	Al Dahouk2007	Gilles Vergnaud	East mediterranean	2002	-8.22445	39.3999	42	108	temp269	1	5	3	13	2	2	3	2	4	42	8
2007AlDahouk#073	Brucella2012	BfR 40	human	München, Germany	B. melitensis 2	Al Dahouk2007	Gilles Vergnaud	East mediterranean	2002			43	122	temp270	1	5	3	13	3	2	3	2	4	42	8
2007AlDahouk#074	Brucella2012	BfR 42	human	?	B. melitensis 2	Al Dahouk2007	Gilles Vergnaud	East mediterranean	2002			43	122	temp271	1	5	3	13	3	2	3	2	4	42	8
2007AlDahouk#075	Brucella2012	BfR 45	human	?	B. melitensis 2	Al Dahouk2007	Gilles Vergnaud	East mediterranean	1999			43	122	temp272	1	5	3	13	3	2	3	2	4	42	8
2007AlDahouk#076	Brucella2012	BfR 47	human	Turkey	B. melitensis 2	Al Dahouk2007	Gilles Vergnaud	East mediterranean	1999	35.2433	38.9637	43	122	temp273	1	5	3	13	3	2	3	2	4	42	8
2007AlDahouk#077	Brucella2012	BfR 52	human	Bern, Switzerland	B. melitensis 2	Al Dahouk2007	Gilles Vergnaud	East mediterranean	2000	7.44461	46.9479	43	122	temp274	1	5	3	13	3	2	3	2	4	42	8
2007AlDahouk#079	Brucella2012	BfR 54	human	Bern, Switzerland	B. melitensis 2	Al Dahouk2007	Gilles Vergnaud	East mediterranean	2001	7.44461	46.9479	43	122	temp276	1	5	3	13	3	2	3	2	4	42	8
2007AlDahouk#084	Brucella2012	BfR 60	human	Turkey	B. melitensis 3	Al Dahouk2007	Gilles Vergnaud	East mediterranean	2001	35.2433	38.9637	43	125	temp281	1	5	3	13	3	2	3	2	4	40	8
2007AlDahouk#085	Brucella2012	BfR 61	human	Turkey	B. melitensis 3	Al Dahouk2007	Gilles Vergnaud	East mediterranean	2001	35.2433	38.9637	57	112	temp282	1	5	3	13	3	3	3	2	4	40	8
2007AlDahouk#086	Brucella2012	BfR 62	human	Irak	B. melitensis 3	Al Dahouk2007	Gilles Vergnaud	East mediterranean	2001	43.6793	33.2232	43	125	temp283	1	5	3	13	3	2	3	2	4	40	8
2007AlDahouk#087	Brucella2012	BfR 63	human	Greece	B. melitensis 3	Al Dahouk2007	Gilles Vergnaud	East mediterranean	2001	21.8243	39.0742	43	125	temp284	1	5	3	13	3	2	3	2	4	40	8
2007AlDahouk#088	Brucella2012	BfR 64	human	Turkey	B. melitensis 3	Al Dahouk2007	Gilles Vergnaud	East mediterranean	1996	35.2433	38.9637	43	125	temp285	1	5	3	13	3	2	3	2	4	40	8
2007AlDahouk#089	Brucella2012	BfR 65	human	?	B. melitensis 3	Al Dahouk2007	Gilles Vergnaud	East mediterranean	1997			43	125	temp286	1	5	3	13	3	2	3	2	4	40	8
2007AlDahouk#090	Brucella2012	BfR 66	human	Bonn, Germany	B. melitensis 3	Al Dahouk2007	Gilles Vergnaud	East mediterranean	1997	7.09821	50.7374	43	122	temp287	1	5	3	13	3	2	3	2	4	42	8
2007AlDahouk#091	Brucella2012	BfR 67	human	Turkey	B. melitensis 3	Al Dahouk2007	Gilles Vergnaud	East mediterranean	1998	35.2433	38.9637	43	122	temp288	1	5	3	13	3	2	3	2	4	42	8
2007AlDahouk#092	Brucella2012	BfR 68	human	Urlaub, Tyrol, Germany	B. melitensis 3	Al Dahouk2007	Gilles Vergnaud	East mediterranean	1999			42	107	temp289	1	5	3	13	2	2	3	2	3	42	8
2007AlDahouk#094	Brucella2012	BfR 71	human	Greece	B. melitensis 3	Al Dahouk2007	Gilles Vergnaud	East mediterranean	2000	21.8243	39.0742	43	122	temp291	1	5	3	13	3	2	3	2	4	42	8
2007AlDahouk#095	Brucella2012	BfR 72	human	Turkey	B. melitensis 3	Al Dahouk2007	Gilles Vergnaud	East mediterranean	1999	35.2433	38.9637	43	122	temp292	1	5	3	13	3	2	3	2	4	42	8
2007AlDahouk#096	Brucella2012	BfR 73	human	Turkey	B. melitensis 3	Al Dahouk2007	Gilles Vergnaud	East mediterranean	2000	35.2433	38.9637	42	108	temp293	1	5	3	13	2	2	3	2	4	42	8
2007AlDahouk#098	Brucella2012	BfR 75	human	Turkey	B. melitensis 3	Al Dahouk2007	Gilles Vergnaud	East mediterranean	1998	35.2433	38.9637	43	122	temp295	1	5	3	13	3	2	3	2	4	42	8
2007AlDahouk#099	Brucella2012	BfR 77	human	Spain	B. melitensis 3	Al Dahouk2007	Gilles Vergnaud	East mediterranean	1998	-3.74922	40.4637	42	108	temp296	1	5	3	13	2	2	3	2	4	42	8
2007AlDahouk#100	Brucella2012	BfR 79	human	Heidelberg, Germany	B. melitensis 3	Al Dahouk2007	Gilles Vergnaud	East mediterranean	1998	8.67243	49.3988	43	122	temp297	1	5	3	13	3	2	3	2	4	42	8
2007AlDahouk#101	Brucella2012	BfR 80	human	Turkey	B. melitensis 3	Al Dahouk2007	Gilles Vergnaud	East mediterranean	1998	35.2433	38.9637	43	122	temp298	1	5	3	13	3	2	3	2	4	42	8
2007AlDahouk#102	Brucella2012	BfR 81	human	?	B. melitensis 3	Al Dahouk2007	Gilles Vergnaud	East mediterranean	1998			43	104	temp299	1	5	3	13	3	2	3	2	5	36	8
2007AlDahouk#103	Brucella2012	BfR 82	human	Kazakhstan	B. melitensis 3	Al Dahouk2007	Gilles Vergnaud	East mediterranean	1999	66.9237	48.0196	42	116	temp300	1	5	3	13	2	2	3	2	4	40	8
2007AlDahouk#105	Brucella2012	BfR 84	human	Würzburg, Germany	B. melitensis 3	Al Dahouk2007	Gilles Vergnaud	East mediterranean	1998			64	101	temp302	1	5	3	12	3	2	3	2	5	40	8
2007AlDahouk#106	Brucella2012	BfR 85	human	Turkey	B. melitensis 3	Al Dahouk2007	Gilles Vergnaud	East mediterranean	1998	35.2433	38.9637	43	125	temp303	1	5	3	13	3	2	3	2	4	40	8
2007AlDahouk#107	Brucella2012	BfR 86	human	Gelsenkirchen, Germany	B. melitensis 3	Al Dahouk2007	Gilles Vergnaud	East mediterranean	1998	7.08572	51.5177	43	125	temp304	1	5	3	13	3	2	3	2	4	40	8
2007AlDahouk#108	Brucella2012	BfR 87	human	Ulm, Germany	B. melitensis 3	Al Dahouk2007	Gilles Vergnaud	East mediterranean	1998	9.97935	48.4043	43	125	temp305	1	5	3	13	3	2	3	2	4	40	8
2007AlDahouk#109	Brucella2012	BfR 88	human	Leipzig, Germany	B. melitensis 3	Al Dahouk2007	Gilles Vergnaud	East mediterranean	1998	12.3731	51.3397	42	116	temp306	1	5	3	13	2	2	3	2	4	40	8
2008Kattar#001	Brucella2012	AUB BRUP-S1	human	Lebanon	B. melitensis ?	Kattar2008	Gilles Vergnaud	East mediterranean		35.8623	33.8547	43	125	temp361	1	5	3	13	3	2	3	2	4	40	8
2008Kattar#002	Brucella2012	AUB BRUP-S10	human	Lebanon	B. melitensis ?	Kattar2008	Gilles Vergnaud	East mediterranean		35.8623	33.8547	43	124	temp362	1	5	3	13	3	2	3	2	4	50	8
2008Kattar#003	Brucella2012	AUB BRUP-S11	human	Lebanon	B. melitensis ?	Kattar2008	Gilles Vergnaud	East mediterranean		35.8623	33.8547	43	125	temp363	1	5	3	13	3	2	3	2	4	40	8
2008Kattar#004	Brucella2012	AUB BRUP-S12	human	Lebanon	B. melitensis ?	Kattar2008	Gilles Vergnaud	East mediterranean		35.8623	33.8547	43	125	temp364	1	5	3	13	3	2	3	2	4	40	8
2008Kattar#005	Brucella2012	AUB BRUP-S13	human	Lebanon	B. melitensis ?	Kattar2008	Gilles Vergnaud	East mediterranean		35.8623	33.8547	43	125	temp365	1	5	3	13	3	2	3	2	4	40	8
2008Kattar#006	Brucella2012	AUB BRUP-S14	human	Lebanon	B. melitensis ?	Kattar2008	Gilles Vergnaud	East mediterranean		35.8623	33.8547	43	125	temp366	1	5	3	13	3	2	3	2	4	40	8
2008Kattar#007	Brucella2012	AUB BRUP-S15	human	Lebanon	B. melitensis ?	Kattar2008	Gilles Vergnaud	East mediterranean		35.8623	33.8547	42	116	temp367	1	5	3	13	2	2	3	2	4	40	8
2008Kattar#008	Brucella2012	AUB BRUP-S17	human	Lebanon	B. melitensis ?	Kattar2008	Gilles Vergnaud	East mediterranean		35.8623	33.8547	43	125	temp368	1	5	3	13	3	2	3	2	4	40	8
2008Kattar#009	Brucella2012	AUB BRUP-S19	human	Lebanon	B. melitensis ?	Kattar2008	Gilles Vergnaud	East mediterranean		35.8623	33.8547	43	123		1	5	3	13	3	2	3	2	4	44	8
2008Kattar#010	Brucella2012	AUB BRUP-S20	human	Lebanon	B. melitensis ?	Kattar2008	Gilles Vergnaud	East mediterranean		35.8623	33.8547	43	125	temp369	1	5	3	13	3	2	3	2	4	40	8
2008Kattar#011	Brucella2012	AUB BRUP-S21	human	Lebanon	B. melitensis ?	Kattar2008	Gilles Vergnaud	East mediterranean		35.8623	33.8547	43	123	temp370	1	5	3	13	3	2	3	2	4	44	8
2008Kattar#012	Brucella2012	AUB BRUP-S22	human	Lebanon	B. melitensis ?	Kattar2008	Gilles Vergnaud	East mediterranean		35.8623	33.8547	43	124	temp371	1	5	3	13	3	2	3	2	4	50	8
2008Kattar#013	Brucella2012	AUB BRUP-S23	human	Lebanon	B. melitensis ?	Kattar2008	Gilles Vergnaud	East mediterranean		35.8623	33.8547	43	125	temp372	1	5	3	13	3	2	3	2	4	40	8
2008Kattar#014	Brucella2012	AUB BRUP-S24	human	Lebanon	B. melitensis ?	Kattar2008	Gilles Vergnaud	East mediterranean		35.8623	33.8547	60	118	temp373	1	5	3	13	3	2	2	2	4	40	8
2008Kattar#015	Brucella2012	AUB BRUP-S26	human	Lebanon	B. melitensis ?	Kattar2008	Gilles Vergnaud	East mediterranean		35.8623	33.8547	43	125	temp374	1	5	3	13	3	2	3	2	4	40	8
2008Kattar#016	Brucella2012	AUB BRUP-S27	human	Lebanon	B. melitensis ?	Kattar2008	Gilles Vergnaud	East mediterranean		35.8623	33.8547	43	125	temp375	1	5	3	13	3	2	3	2	4	40	8
2008Kattar#017	Brucella2012	AUB BRUP-S28	human	Lebanon	B. melitensis ?	Kattar2008	Gilles Vergnaud	East mediterranean		35.8623	33.8547	43	125	temp376	1	5	3	13	3	2	3	2	4	40	8
2008Kattar#018	Brucella2012	AUB BRUP-S29	human	Lebanon	B. melitensis ?	Kattar2008	Gilles Vergnaud	East mediterranean		35.8623	33.8547	43	125		1	5	3	13	3	2	3	2	4	40	8
2008Kattar#019	Brucella2012	AUB BRUP-S30	human	Lebanon	B. melitensis ?	Kattar2008	Gilles Vergnaud	East mediterranean		35.8623	33.8547	43	125	temp377	1	5	3	13	3	2	3	2	4	40	8
2008Kattar#020	Brucella2012	AUB BRUP-S31	human	Lebanon	B. melitensis ?	Kattar2008	Gilles Vergnaud	East mediterranean		35.8623	33.8547	43	125	temp378	1	5	3	13	3	2	3	2	4	40	8
2008Kattar#021	Brucella2012	AUB BRUP-S32	human	Lebanon	B. melitensis ?	Kattar2008	Gilles Vergnaud	East mediterranean		35.8623	33.8547	43	125	temp379	1	5	3	13	3	2	3	2	4	40	8
2008Kattar#022	Brucella2012	AUB BRUP-S33	human	Lebanon	B. melitensis ?	Kattar2008	Gilles Vergnaud	East mediterranean		35.8623	33.8547	43	125	temp380	1	5	3	13	3	2	3	2	4	40	8
2008Kattar#023	Brucella2012	AUB BRUP-S34	human	Lebanon	B. melitensis ?	Kattar2008	Gilles Vergnaud	East mediterranean		35.8623	33.8547	44	110	temp381	1	4	3	13	3	2	3	2	4	40	8
2008Kattar#024	Brucella2012	AUB BRUP-S36	human	Lebanon	B. melitensis ?	Kattar2008	Gilles Vergnaud	East mediterranean		35.8623	33.8547	57	112	temp382	1	5	3	13	3	3	3	2	4	40	8
2008Kattar#025	Brucella2012	AUB BRUP-S38	human	Lebanon	B. melitensis ?	Kattar2008	Gilles Vergnaud	East mediterranean		35.8623	33.8547	43	106	temp383	1	5	3	13	3	2	3	2	5	40	8
2008Kattar#026	Brucella2012	AUB BRUP-S40	human	Lebanon	B. melitensis ?	Kattar2008	Gilles Vergnaud	East mediterranean		35.8623	33.8547	43	125	temp384	1	5	3	13	3	2	3	2	4	40	8
2008Kattar#027	Brucella2012	AUB BRUP-S41	human	Lebanon	B. melitensis ?	Kattar2008	Gilles Vergnaud	East mediterranean		35.8623	33.8547	43	125	temp385	1	5	3	13	3	2	3	2	4	40	8
2010Valdezate#001	Brucella2012	#9700017	human	Jaen, Spain	B. melitensis	Valdezate2010	Sylvia Valdezate	East mediterranean	1997	-3.79085	37.7678	42	166	temp545	1	5	3	13	2	2	3	2	5	40	7
2010Valdezate#002	Brucella2012	#9900120	human	Cordoba, Spain	B. melitensis	Valdezate2010	Sylvia Valdezate	East mediterranean	1999	-4.77938	37.8882	42	166	temp546	1	5	3	13	2	2	3	2	5	40	7
2010Valdezate#003	Brucella2012	#9900124	human	Cordoba, Spain	B. melitensis	Valdezate2010	Sylvia Valdezate	East mediterranean	1999	-4.77938	37.8882	42	166	temp546	1	5	3	13	2	2	3	2	5	40	7
2010Valdezate#004	Brucella2012	#9900125	human	Cordoba, Spain	B. melitensis	Valdezate2010	Sylvia Valdezate	East mediterranean	1999	-4.77938	37.8882	42	166	temp546	1	5	3	13	2	2	3	2	5	40	7
2010Valdezate#005	Brucella2012	#9900224	human	Cordoba, Spain	B. melitensis	Valdezate2010	Sylvia Valdezate	East mediterranean	1999	-4.77938	37.8882	42	166	temp546	1	5	3	13	2	2	3	2	5	40	7
2010Valdezate#006	Brucella2012	#9900356	human	Cordoba, Spain	B. melitensis	Valdezate2010	Sylvia Valdezate	East mediterranean	1999	-4.77938	37.8882	42	166	temp546	1	5	3	13	2	2	3	2	5	40	7
2010Valdezate#007	Brucella2012	#9900357	human	Cordoba, Spain	B. melitensis	Valdezate2010	Sylvia Valdezate	East mediterranean	1999	-4.77938	37.8882	42	166	temp546	1	5	3	13	2	2	3	2	5	40	7
2010Valdezate#008	Brucella2012	#20000230	human	Madrid, Spain	B. melitensis	Valdezate2010	Sylvia Valdezate	East mediterranean	2000	-3.70379	40.4168	42	166	temp547	1	5	3	13	2	2	3	2	5	40	7
2010Valdezate#009	Brucella2012	#20000472	human	Malaga, Spain	B. melitensis	Valdezate2010	Sylvia Valdezate	East mediterranean	2000	-4.42127	36.7213	42	166	temp548	1	5	3	13	2	2	3	2	5	40	7
2010Valdezate#010	Brucella2012	#20040238	human	Teruel, Spain	B. melitensis	Valdezate2010	Sylvia Valdezate	East mediterranean	2004	-1.10367	40.3418	42	166	temp548	1	5	3	13	2	2	3	2	5	40	7
2010Valdezate#011	Brucella2012	#20040213	human	Cáceres, Spain	B. melitensis	Valdezate2010	Sylvia Valdezate	East mediterranean	2004			42	166	temp549	1	5	3	13	2	2	3	2	5	40	7
2010Valdezate#012	Brucella2012	#9700018	human	Guipuzcoa, Spain	B. melitensis	Valdezate2010	Sylvia Valdezate	East mediterranean	1997	-2.22367	43.0756	42	166	temp549	1	5	3	13	2	2	3	2	5	40	7
2010Valdezate#013	Brucella2012	#9900001	human	Almeria, Spain	B. melitensis	Valdezate2010	Sylvia Valdezate	East mediterranean	1999	-2.46371	36.834	42	166	temp550	1	5	3	13	2	2	3	2	5	40	7
2010Valdezate#014	Brucella2012	#9900139	human	Cordoba, Spain	B. melitensis	Valdezate2010	Sylvia Valdezate	East mediterranean	1999	-4.77938	37.8882	42	166	temp551	1	5	3	13	2	2	3	2	5	40	7
2010Valdezate#015	Brucella2012	#20000194	human	Cordoba, Spain	B. melitensis	Valdezate2010	Sylvia Valdezate	East mediterranean	2000	-4.77938	37.8882	42	166	temp551	1	5	3	13	2	2	3	2	5	40	7
2010Valdezate#016	Brucella2012	#20000197	human	Cordoba, Spain	B. melitensis	Valdezate2010	Sylvia Valdezate	East mediterranean	2000	-4.77938	37.8882	42	166	temp549	1	5	3	13	2	2	3	2	5	40	7
2010Valdezate#017	Brucella2012	#20040219	human	Cáceres, Spain	B. melitensis	Valdezate2010	Sylvia Valdezate	East mediterranean	2004			42	166	temp549	1	5	3	13	2	2	3	2	5	40	7
2010Valdezate#018	Brucella2012	#20040220	human	Cáceres, Spain	B. melitensis	Valdezate2010	Sylvia Valdezate	East mediterranean	2004			42	166	temp552	1	5	3	13	2	2	3	2	5	40	7
2010Valdezate#019	Brucella2012	#20040297	human	Cáceres, Spain	B. melitensis	Valdezate2010	Sylvia Valdezate	East mediterranean	2004			42	166	temp549	1	5	3	13	2	2	3	2	5	40	7
2010Valdezate#020	Brucella2012	#20040302	human	Cáceres, Spain	B. melitensis	Valdezate2010	Sylvia Valdezate	East mediterranean	2004			42	166	temp549	1	5	3	13	2	2	3	2	5	40	7
2010Valdezate#021	Brucella2012	#20040337	human	Soria, Spain	B. melitensis	Valdezate2010	Sylvia Valdezate	East mediterranean	2004	-2.46377	41.7644	42	166	temp553	1	5	3	13	2	2	3	2	5	40	7
2010Valdezate#022	Brucella2012	#20050522	human	Cáceres, Spain	B. melitensis	Valdezate2010	Sylvia Valdezate	East mediterranean	2005			42	166	temp554	1	5	3	13	2	2	3	2	5	40	7
2010Valdezate#023	Brucella2012	#20050801	human	Alicante, Spain	B. melitensis	Valdezate2010	Sylvia Valdezate	East mediterranean	2005	-0.490685	38.346	42	166	temp555	1	5	3	13	2	2	3	2	5	40	7
2010Valdezate#024	Brucella2012	#20050861	human	Cáceres, Spain	B. melitensis	Valdezate2010	Sylvia Valdezate	East mediterranean	2005			42	166	temp549	1	5	3	13	2	2	3	2	5	40	7
2010Valdezate#025	Brucella2012	#20051047	human	Cáceres, Spain	B. melitensis	Valdezate2010	Sylvia Valdezate	East mediterranean	2005			42	166	temp556	1	5	3	13	2	2	3	2	5	40	7
2010Valdezate#026	Brucella2012	#20061222	human	Madrid, Spain	B. melitensis	Valdezate2010	Sylvia Valdezate	East mediterranean	2006	-3.70379	40.4168	42	166	temp557	1	5	3	13	2	2	3	2	5	40	7
2010Valdezate#027	Brucella2012	#20070044	human	Ciudad Real, Spain	B. melitensis	Valdezate2010	Sylvia Valdezate	East mediterranean	2007	-3.92738	38.9848	42	166	temp552	1	5	3	13	2	2	3	2	5	40	7
2010Valdezate#028	Brucella2012	#20080676	human	Guadalajara, Spain	B. melitensis	Valdezate2010	Sylvia Valdezate	East mediterranean	2008	-3.16221	40.6312	42	163	temp558	1	5	3	13	2	2	3	2	3	40	7
2010Valdezate#029	Brucella2012	#20080817	human	Lleida, Spain	B. melitensis	Valdezate2010	Sylvia Valdezate	East mediterranean	2008	0.620015	41.6176	42	166	temp559	1	5	3	13	2	2	3	2	5	40	7
2010Valdezate#030	Brucella2012	#20081443	human	Leon, Spain	B. melitensis	Valdezate2010	Sylvia Valdezate	East mediterranean	2008	-5.5671	42.5987	42	166	temp549	1	5	3	13	2	2	3	2	5	40	7
2010Valdezate#031	Brucella2012	#20051102	human	Coruña, Spain	B. melitensis	Valdezate2010	Sylvia Valdezate	East mediterranean	2005			42	166	temp560	1	5	3	13	2	2	3	2	5	40	7
2010Valdezate#032	Brucella2012	#20010109	human	Madrid, Spain	B. melitensis	Valdezate2010	Sylvia Valdezate	East mediterranean	2010	-3.70379	40.4168	42	166	temp561	1	5	3	13	2	2	3	2	5	40	7
2010Valdezate#033	Brucella2012	#20030149	human	Malaga, Spain	B. melitensis	Valdezate2010	Sylvia Valdezate	East mediterranean	2003	-4.42127	36.7213	42	166	temp562	1	5	3	13	2	2	3	2	5	40	7
2010Valdezate#034	Brucella2012	#20030198	human	Madrid, Spain	B. melitensis	Valdezate2010	Sylvia Valdezate	East mediterranean	2003	-3.70379	40.4168	42	166	temp563	1	5	3	13	2	2	3	2	5	40	7
2010Valdezate#035	Brucella2012	#20030228	human	Madrid, Spain	B. melitensis	Valdezate2010	Sylvia Valdezate	East mediterranean	2003	-3.70379	40.4168	42	166	temp564	1	5	3	13	2	2	3	2	5	40	7
2010Valdezate#036	Brucella2012	#20030273	human	Madrid, Spain	B. melitensis	Valdezate2010	Sylvia Valdezate	East mediterranean	2003	-3.70379	40.4168	42	166	temp564	1	5	3	13	2	2	3	2	5	40	7
2010Valdezate#037	Brucella2012	#20040036	human	Tarragona, Spain	B. melitensis	Valdezate2010	Sylvia Valdezate	East mediterranean	2004	1.24521	41.119	42	166	temp565	1	5	3	13	2	2	3	2	5	40	7
2010Valdezate#038	Brucella2012	#20040050	human	Badajoz, Spain	B. melitensis	Valdezate2010	Sylvia Valdezate	East mediterranean	2004	-6.97017	38.8801	42	166	temp566	1	5	3	13	2	2	3	2	5	40	7
2010Valdezate#039	Brucella2012	#20040299	human	Cáceres, Spain	B. melitensis	Valdezate2010	Sylvia Valdezate	East mediterranean	2004			42	166	temp567	1	5	3	13	2	2	3	2	5	40	7
2010Valdezate#040	Brucella2012	#20040329	human	Soria, Spain	B. melitensis	Valdezate2010	Sylvia Valdezate	East mediterranean	2004	-2.46377	41.7644	42	166	temp568	1	5	3	13	2	2	3	2	5	40	7
2010Valdezate#041	Brucella2012	#20040346	human	Madrid, Spain	B. melitensis	Valdezate2010	Sylvia Valdezate	East mediterranean	2004	-3.70379	40.4168	63	167	temp569	1	5	3	13	2	3	3	2	5	40	7
2010Valdezate#042	Brucella2012	#20050201	human	Cáceres, Spain	B. melitensis	Valdezate2010	Sylvia Valdezate	East mediterranean	2005			42	166	temp570	1	5	3	13	2	2	3	2	5	40	7
2010Valdezate#043	Brucella2012	#20050366	human	Leon, Spain	B. melitensis	Valdezate2010	Sylvia Valdezate	East mediterranean	2005	-5.5671	42.5987	42	166	temp571	1	5	3	13	2	2	3	2	5	40	7
2010Valdezate#044	Brucella2012	#20050606	human	Cáceres, Spain	B. melitensis	Valdezate2010	Sylvia Valdezate	East mediterranean	2005			42	166	temp572	1	5	3	13	2	2	3	2	5	40	7
2010Valdezate#045	Brucella2012	#20060454	human	Cáceres, Spain	B. melitensis	Valdezate2010	Sylvia Valdezate	East mediterranean	2006			42	166	temp573	1	5	3	13	2	2	3	2	5	40	7
2010Valdezate#046	Brucella2012	#20070723	human	Burgos, Spain	B. melitensis	Valdezate2010	Sylvia Valdezate	East mediterranean	2007	-3.69691	42.344	42	166	temp571	1	5	3	13	2	2	3	2	5	40	7
2010Valdezate#047	Brucella2012	#20000237	human	Guadalajara, Spain	B. melitensis	Valdezate2010	Sylvia Valdezate	East mediterranean	2000	-3.16221	40.6312	42	166	temp574	1	5	3	13	2	2	3	2	5	40	7
2010Valdezate#048	Brucella2012	#20081716	human	Sevilla, Spain	B. melitensis	Valdezate2010	Sylvia Valdezate	East mediterranean	2008	-5.98233	37.3881	42	164	temp575	1	5	3	13	2	2	3	2	6	40	7
2010Valdezate#049	Brucella2012	#20020342	human	Badajoz, Spain	B. melitensis	Valdezate2010	Sylvia Valdezate	East mediterranean	2002	-6.97017	38.8801	42	166	temp576	1	5	3	13	2	2	3	2	5	40	7
2010Valdezate#050	Brucella2012	#20040087	human	Cáceres, Spain	B. melitensis	Valdezate2010	Sylvia Valdezate	East mediterranean	2004			42	166	temp577	1	5	3	13	2	2	3	2	5	40	7
2010Valdezate#051	Brucella2012	#20010204	human	Madrid, Spain	B. melitensis	Valdezate2010	Sylvia Valdezate	East mediterranean	2010	-3.70379	40.4168	42	166	temp578	1	5	3	13	2	2	3	2	5	40	7
2010Valdezate#052	Brucella2012	#9900113	human	Cáceres, Spain	B. melitensis	Valdezate2010	Sylvia Valdezate	East mediterranean	1999			42	166	temp578	1	5	3	13	2	2	3	2	5	40	7
2010Valdezate#053	Brucella2012	#9900115	human	Cordoba, Spain	B. melitensis	Valdezate2010	Sylvia Valdezate	East mediterranean	1999	-4.77938	37.8882	42	168	temp579	1	5	3	13	2	2	3	2	5	44	7
2010Valdezate#054	Brucella2012	#20060152	human	Lugo, Spain	B. melitensis	Valdezate2010	Sylvia Valdezate	East mediterranean	2006	-7.55676	43.0097	42	166	temp580	1	5	3	13	2	2	3	2	5	40	7
2010Valdezate#055	Brucella2012	#20030237	human	Madrid, Spain	B. melitensis	Valdezate2010	Sylvia Valdezate	East mediterranean	2003	-3.70379	40.4168	63	167	temp581	1	5	3	13	2	3	3	2	5	40	7
2010Valdezate#056	Brucella2012	#20070783	human	Valladolid, Spain	B. melitensis	Valdezate2010	Sylvia Valdezate	East mediterranean	2007	-4.72453	41.6523	43	170	temp582	1	5	3	13	3	2	3	2	5	42	7
2010Valdezate#057	Brucella2012	#20030359	human	Madrid, Spain	B. melitensis	Valdezate2010	Sylvia Valdezate	East mediterranean	2003	-3.70379	40.4168	42	165	temp583	1	5	3	13	2	2	3	2	5	40	6
2010Valdezate#058	Brucella2012	#20000240	human	Guadalajara, Spain	B. melitensis	Valdezate2010	Sylvia Valdezate	East mediterranean	2000	-3.16221	40.6312	43	172	temp584	1	5	3	13	3	2	3	2	5	10	7
2010Valdezate#059	Brucella2012	#9900053	human	Cáceres, Spain	B. melitensis	Valdezate2010	Sylvia Valdezate	East mediterranean	1999			42	165	temp585	1	5	3	13	2	2	3	2	5	40	6
2010Valdezate#060	Brucella2012	#9800003	human	Palencia, Spain	B. melitensis	Valdezate2010	Sylvia Valdezate	East mediterranean	1998	-4.53203	42.0111	42	165	temp586	1	5	3	13	2	2	3	2	5	40	6
2010Valdezate#061	Brucella2012	#20040318	human	Orense, Spain	B. melitensis	Valdezate2010	Sylvia Valdezate	East mediterranean	2004	-7.86388	42.3358	63	167	temp587	1	5	3	13	2	3	3	2	5	40	7
2010Valdezate#062	Brucella2012	#20010227	human	Malaga, Spain	B. melitensis	Valdezate2010	Sylvia Valdezate	East mediterranean	2010	-4.42127	36.7213	43	172	temp588	1	5	3	13	3	2	3	2	5	10	7
2010Valdezate#063	Brucella2012	#20080920	human	Vizcaya, Spain	B. melitensis	Valdezate2010	Sylvia Valdezate	East mediterranean	2008	-2.69839	43.2204	100	169	temp589	1	5	3	13	5	2	3	2	4	40	7
2010Valdezate#064	Brucella2012	#20091052	human	Avila, Spain	B. melitensis	Valdezate2010	Sylvia Valdezate	East mediterranean	2009	-4.69582	40.6626	42	116	temp590	1	5	3	13	2	2	3	2	4	40	8
2010Valdezate#065	Brucella2012	#20090995	human	Ciudad Real, Spain	B. melitensis	Valdezate2010	Sylvia Valdezate	East mediterranean	2009	-3.92738	38.9848	63	173	temp591	1	5	3	13	2	3	3	2	5	42	8
2010Valdezate#066	Brucella2012	#20051126	human	Toledo, Spain	B. melitensis	Valdezate2010	Sylvia Valdezate	East mediterranean	2005	-4.02732	39.8628	43	171	temp592	1	5	3	13	3	2	3	2	7	10	7
2011Aftab#001	Brucella2012	REF665-99	human	Turkey	B. melitensis	Aftab2011	Michael Kemp	East mediterranean		35.2433	38.9637	57	112	temp631	1	5	3	13	3	3	3	2	4	40	8
2011Aftab#002	Brucella2012	REF1929-01	human	Turkey	B. melitensis	Aftab2011	Michael Kemp	East mediterranean		35.2433	38.9637	43	125	temp264	1	5	3	13	3	2	3	2	4	40	8
2011Aftab#003	Brucella2012	REF3181-03	human	Turkey	B. melitensis	Aftab2011	Michael Kemp	East mediterranean		35.2433	38.9637	43	125	temp361	1	5	3	13	3	2	3	2	4	40	8
2011Aftab#004	Brucella2012	REF3413-04	human	Turkey	B. melitensis	Aftab2011	Michael Kemp	East mediterranean		35.2433	38.9637	42	116	temp632	1	5	3	13	2	2	3	2	4	40	8
2011Aftab#005	Brucella2012	REF3353-04	human	Turkey	B. melitensis	Aftab2011	Michael Kemp	East mediterranean		35.2433	38.9637	43	125	temp361	1	5	3	13	3	2	3	2	4	40	8
2011Aftab#007	Brucella2012	BD31509-00	human	Turkey	B. melitensis	Aftab2011	Michael Kemp	East mediterranean		35.2433	38.9637	43	104	temp634	1	5	3	13	3	2	3	2	5	36	8
2011Aftab#008	Brucella2012	BD33436-99	human	Turkey	B. melitensis	Aftab2011	Michael Kemp	East mediterranean		35.2433	38.9637	43	104	temp635	1	5	3	13	3	2	3	2	5	36	8
2011Aftab#009	Brucella2012	AIII3cd2	human	Turkey	B. melitensis	Aftab2011	Michael Kemp	East mediterranean		35.2433	38.9637	63	111	temp636	1	5	3	13	2	3	3	2	4	40	8
2011Aftab#010	Brucella2012	S34686	human	Turkey	B. melitensis	Aftab2011	Michael Kemp	East mediterranean		35.2433	38.9637	43	122	temp637	1	5	3	13	3	2	3	2	4	42	8
2011Aftab#011	Brucella2012	H13944	human	Kurdistan or Turkey	B. melitensis	Aftab2011	Michael Kemp	East mediterranean		44.3872	36.4103	43	122	temp637	1	5	3	13	3	2	3	2	4	42	8
2011Aftab#013	Brucella2012	M48086	human	Turkey	B. melitensis	Aftab2011	Michael Kemp	East mediterranean		35.2433	38.9637	42	108	temp639	1	5	3	13	2	2	3	2	4	42	8
2011Aftab#014	Brucella2012	H80446	human	Turkey	B. melitensis	Aftab2011	Michael Kemp	East mediterranean		35.2433	38.9637	43	121	temp640	1	5	3	13	3	2	3	2	4	36	8
2011Kilic#001	Brucella2012	BRU-S001	human	Adana, Turkey	B. melitensis 3	Kiliç2011	Selçuk Kiliç	East mediterranean	2004	35.3213	37	43	125	temp641	1	5	3	13	3	2	3	2	4	40	8
2011Kilic#002	Brucella2012	BRU-S002	human	Hatay, Turkey	B. melitensis 3	Kiliç2011	Selçuk Kiliç	East mediterranean	2003	36.1667	36.2	43	125	temp241	1	5	3	13	3	2	3	2	4	40	8
2011Kilic#003	Brucella2012	BRU-S003	human	Hatay, Turkey	B. melitensis 3	Kiliç2011	Selçuk Kiliç	East mediterranean	2004	36.1667	36.2	43	125	temp231	1	5	3	13	3	2	3	2	4	40	8
2011Kilic#004	Brucella2012	BRU-S004	human	Hatay, Turkey	B. melitensis 3	Kiliç2011	Selçuk Kiliç	East mediterranean	2003	36.1667	36.2	43	125	temp244	1	5	3	13	3	2	3	2	4	40	8
2011Kilic#005	Brucella2012	BRU-S005	human	Hatay, Turkey	B. melitensis 3	Kiliç2011	Selçuk Kiliç	East mediterranean	2004	36.1667	36.2	43	125	temp642	1	5	3	13	3	2	3	2	4	40	8
2011Kilic#006	Brucella2012	BRU-S006	human	Osmaniye, Turkey	B. melitensis 3	Kiliç2011	Selçuk Kiliç	East mediterranean	2004	36.25	37.07	43	125	temp643	1	5	3	13	3	2	3	2	4	40	8
2011Kilic#007	Brucella2012	BRU-S007	human	Adana, Turkey	B. melitensis 3	Kiliç2011	Selçuk Kiliç	East mediterranean	2004	35.3213	37	43	125	temp644	1	5	3	13	3	2	3	2	4	40	8
2011Kilic#008	Brucella2012	BRU-S008	human	Mersin, Turkey	B. melitensis 3	Kiliç2011	Selçuk Kiliç	East mediterranean	2004	34.6333	36.8	43	125	temp645	1	5	3	13	3	2	3	2	4	40	8
2011Kilic#009	Brucella2012	BRU-S009	human	Adana, Turkey	B. melitensis 3	Kiliç2011	Selçuk Kiliç	East mediterranean	2004	35.3213	37	43	125	temp646	1	5	3	13	3	2	3	2	4	40	8
2011Kilic#010	Brucella2012	BRU-S010	human	Adana, Turkey	B. melitensis 3	Kiliç2011	Selçuk Kiliç	East mediterranean	2004	35.3213	37	43	125	temp368	1	5	3	13	3	2	3	2	4	40	8
2011Kilic#011	Brucella2012	BRU-S011	human	Adana, Turkey	B. melitensis 3	Kiliç2011	Selçuk Kiliç	East mediterranean	2004	35.3213	37	43	125	temp647	1	5	3	13	3	2	3	2	4	40	8
2011Kilic#012	Brucella2012	BRU-S012	human	Mersin, Turkey	B. melitensis 3	Kiliç2011	Selçuk Kiliç	East mediterranean	2004	34.6333	36.8	43	125	temp648	1	5	3	13	3	2	3	2	4	40	8
2011Kilic#013	Brucella2012	BRU-S013	human	Adana, Turkey	B. melitensis 3	Kiliç2011	Selçuk Kiliç	East mediterranean	2006	35.3213	37	43	125	temp649	1	5	3	13	3	2	3	2	4	40	8
2011Kilic#014	Brucella2012	BRU-S014	human	Antalya, Turkey	B. melitensis 3	Kiliç2011	Selçuk Kiliç	East mediterranean	2007	30.7056	36.8841	42	116	temp650	1	5	3	13	2	2	3	2	4	40	8
2011Kilic#015	Brucella2012	BRU-S015	human	Antalya, Turkey	B. melitensis 3	Kiliç2011	Selçuk Kiliç	East mediterranean	2005	30.7056	36.8841	43	125	temp651	1	5	3	13	3	2	3	2	4	40	8
2011Kilic#016	Brucella2012	BRU-S016	human	Antalya, Turkey	B. melitensis 3	Kiliç2011	Selçuk Kiliç	East mediterranean	2005	30.7056	36.8841	43	125	temp651	1	5	3	13	3	2	3	2	4	40	8
2011Kilic#017	Brucella2012	BRU-S017	human	Antalya, Turkey	B. melitensis 3	Kiliç2011	Selçuk Kiliç	East mediterranean	2008	30.7056	36.8841	43	125	temp365	1	5	3	13	3	2	3	2	4	40	8
2011Kilic#018	Brucella2012	BRU-S018	human	Erzurum, Turkey	B. melitensis 3	Kiliç2011	Selçuk Kiliç	East mediterranean	2004	41.27	39.9	43	125	temp652	1	5	3	13	3	2	3	2	4	40	8
2011Kilic#019	Brucella2012	BRU-S019	human	Agri, Turkey	B. melitensis 3	Kiliç2011	Selçuk Kiliç	East mediterranean	2005	43.0484	39.7188	43	125	temp653	1	5	3	13	3	2	3	2	4	40	8
2011Kilic#020	Brucella2012	BRU-S020	human	Agri, Turkey	B. melitensis 3	Kiliç2011	Selçuk Kiliç	East mediterranean	2005	43.0484	39.7188	43	125	temp654	1	5	3	13	3	2	3	2	4	40	8
2011Kilic#021	Brucella2012	BRU-S021	human	Erzurum, Turkey	B. melitensis 3	Kiliç2011	Selçuk Kiliç	East mediterranean	2007	41.27	39.9	43	125	temp385	1	5	3	13	3	2	3	2	4	40	8
2011Kilic#022	Brucella2012	BRU-S022	human	Bayburt, Turkey	B. melitensis 3	Kiliç2011	Selçuk Kiliç	East mediterranean	2007	40.2249	40.2552	43	125	temp241	1	5	3	13	3	2	3	2	4	40	8
2011Kilic#023	Brucella2012	BRU-S023	human	Erzurum, Turkey	B. melitensis 3	Kiliç2011	Selçuk Kiliç	East mediterranean	2005	41.27	39.9	43	125	temp655	1	5	3	13	3	2	3	2	4	40	8
2011Kilic#024	Brucella2012	BRU-S024	human	Erzurum, Turkey	B. melitensis 3	Kiliç2011	Selçuk Kiliç	East mediterranean	2005	41.27	39.9	43	125	temp656	1	5	3	13	3	2	3	2	4	40	8
2011Kilic#025	Brucella2012	BRU-S025	human	Erzurum, Turkey	B. melitensis 3	Kiliç2011	Selçuk Kiliç	East mediterranean	2007	41.27	39.9	43	125	temp657	1	5	3	13	3	2	3	2	4	40	8
2011Kilic#026	Brucella2012	BRU-S026	human	Erzurum, Turkey	B. melitensis 3	Kiliç2011	Selçuk Kiliç	East mediterranean	2005	41.27	39.9	43	125	temp653	1	5	3	13	3	2	3	2	4	40	8
2011Kilic#027	Brucella2012	BRU-S027	human	Agri, Turkey	B. melitensis 3	Kiliç2011	Selçuk Kiliç	East mediterranean	2005	43.0484	39.7188	43	125	temp285	1	5	3	13	3	2	3	2	4	40	8
2011Kilic#028	Brucella2012	BRU-S028	human	Agri, Turkey	B. melitensis 3	Kiliç2011	Selçuk Kiliç	East mediterranean	2005	43.0484	39.7188	43	125	temp658	1	5	3	13	3	2	3	2	4	40	8
2011Kilic#029	Brucella2012	BRU-S029	human	Agri, Turkey	B. melitensis 3	Kiliç2011	Selçuk Kiliç	East mediterranean	2007	43.0484	39.7188	43	125	temp659	1	5	3	13	3	2	3	2	4	40	8
2011Kilic#030	Brucella2012	BRU-S030	human	Bingöl, Turkey	B. melitensis 3	Kiliç2011	Selçuk Kiliç	East mediterranean	2007			43	125	temp658	1	5	3	13	3	2	3	2	4	40	8
2011Kilic#031	Brucella2012	BRU-S031	human	Bayburt, Turkey	B. melitensis 3	Kiliç2011	Selçuk Kiliç	East mediterranean	2007	40.2249	40.2552	43	125	temp660	1	5	3	13	3	2	3	2	4	40	8
2011Kilic#032	Brucella2012	BRU-S032	human	Erzurum, Turkey	B. melitensis 3	Kiliç2011	Selçuk Kiliç	East mediterranean	2007	41.27	39.9	43	125	temp364	1	5	3	13	3	2	3	2	4	40	8
2011Kilic#033	Brucella2012	BRU-S033	human	Agri, Turkey	B. melitensis 3	Kiliç2011	Selçuk Kiliç	East mediterranean	2007	43.0484	39.7188	43	125	temp285	1	5	3	13	3	2	3	2	4	40	8
2011Kilic#034	Brucella2012	BRU-S034	human	Igdir, Turkey	B. melitensis 3	Kiliç2011	Selçuk Kiliç	East mediterranean	2007	44.0655	39.9193	42	116	temp661	1	5	3	13	2	2	3	2	4	40	8
2011Kilic#035	Brucella2012	BRU-S035	human	Agri, Turkey	B. melitensis 3	Kiliç2011	Selçuk Kiliç	East mediterranean	2007	43.0484	39.7188	43	125	temp264	1	5	3	13	3	2	3	2	4	40	8
2011Kilic#036	Brucella2012	BRU-S036	human	Bayburt, Turkey	B. melitensis 3	Kiliç2011	Selçuk Kiliç	East mediterranean	2007	40.2249	40.2552	43	106	temp662	1	5	3	13	3	2	3	2	5	40	8
2011Kilic#037	Brucella2012	BRU-S037	human	Erzurum, Turkey	B. melitensis 3	Kiliç2011	Selçuk Kiliç	East mediterranean	2007	41.27	39.9	43	125	temp264	1	5	3	13	3	2	3	2	4	40	8
2011Kilic#038	Brucella2012	BRU-S038	human	Bingöl, Turkey	B. melitensis 3	Kiliç2011	Selçuk Kiliç	East mediterranean	2007			43	125	temp285	1	5	3	13	3	2	3	2	4	40	8
2011Kilic#039	Brucella2012	BRU-S039	human	Ardahan, Turkey	B. melitensis 3	Kiliç2011	Selçuk Kiliç	East mediterranean	2008	42.7022	41.1105	43	125	temp236	1	5	3	13	3	2	3	2	4	40	8
2011Kilic#040	Brucella2012	BRU-S040	human	Kars, Turkey	B. melitensis 3	Kiliç2011	Selçuk Kiliç	East mediterranean	2008	43.1	40.6167	43	125	temp663	1	5	3	13	3	2	3	2	4	40	8
2011Kilic#041	Brucella2012	BRU-S041	human	Erzurum, Turkey	B. melitensis 3	Kiliç2011	Selçuk Kiliç	East mediterranean	2008	41.27	39.9	43	125	temp664	1	5	3	13	3	2	3	2	4	40	8
2011Kilic#042	Brucella2012	BRU-S042	human	Kars, Turkey	B. melitensis 3	Kiliç2011	Selçuk Kiliç	East mediterranean	2008	43.1	40.6167	43	125	temp285	1	5	3	13	3	2	3	2	4	40	8
2011Kilic#043	Brucella2012	BRU-S043	human	Bingöl, Turkey	B. melitensis 3	Kiliç2011	Selçuk Kiliç	East mediterranean	2008			43	125	temp285	1	5	3	13	3	2	3	2	4	40	8
2011Kilic#044	Brucella2012	BRU-S044	human	Kars, Turkey	B. melitensis 3	Kiliç2011	Selçuk Kiliç	East mediterranean	2008	43.1	40.6167	83	100	temp665	1	5	3	14	2	2	3	2	5	40	8
2011Kilic#045	Brucella2012	BRU-S045	human	Igdir, Turkey	B. melitensis 3	Kiliç2011	Selçuk Kiliç	East mediterranean	2008	44.0655	39.9193	43	125	temp666	1	5	3	13	3	2	3	2	4	40	8
2011Kilic#046	Brucella2012	BRU-S046	human	Igdir, Turkey	B. melitensis 3	Kiliç2011	Selçuk Kiliç	East mediterranean	2008	44.0655	39.9193	43	125	temp658	1	5	3	13	3	2	3	2	4	40	8
2011Kilic#047	Brucella2012	BRU-S047	human	Igdir, Turkey	B. melitensis 3	Kiliç2011	Selçuk Kiliç	East mediterranean	2008	44.0655	39.9193	43	125	temp667	1	5	3	13	3	2	3	2	4	40	8
2011Kilic#048	Brucella2012	BRU-S048	human	Erzurum, Turkey	B. melitensis 3	Kiliç2011	Selçuk Kiliç	East mediterranean	2008	41.27	39.9	42	116	temp668	1	5	3	13	2	2	3	2	4	40	8
2011Kilic#049	Brucella2012	BRU-S049	human	Izmir, Turkey	B. melitensis 3	Kiliç2011	Selçuk Kiliç	East mediterranean	2003	27.1287	38.4188	43	125	temp669	1	5	3	13	3	2	3	2	4	40	8
2011Kilic#050	Brucella2012	BRU-S050	human	Kutahya, Turkey	B. melitensis 3	Kiliç2011	Selçuk Kiliç	East mediterranean	2008	29.9833	39.4167	43	125	temp364	1	5	3	13	3	2	3	2	4	40	8
2011Kilic#051	Brucella2012	BRU-S051	human	Kutahya, Turkey	B. melitensis 3	Kiliç2011	Selçuk Kiliç	East mediterranean	2008	29.9833	39.4167	43	104	temp670	1	5	3	13	3	2	3	2	5	36	8
2011Kilic#052	Brucella2012	BRU-S052	human	Kutahya, Turkey	B. melitensis 3	Kiliç2011	Selçuk Kiliç	East mediterranean	2008	29.9833	39.4167	43	104	temp671	1	5	3	13	3	2	3	2	5	36	8
2011Kilic#053	Brucella2012	BRU-S053	human	Kutahya, Turkey	B. melitensis 3	Kiliç2011	Selçuk Kiliç	East mediterranean	2008	29.9833	39.4167	43	104	temp670	1	5	3	13	3	2	3	2	5	36	8
2011Kilic#054	Brucella2012	BRU-S054	human	Kutahya, Turkey	B. melitensis 3	Kiliç2011	Selçuk Kiliç	East mediterranean	2008	29.9833	39.4167	43	125	temp283	1	5	3	13	3	2	3	2	4	40	8
2011Kilic#055	Brucella2012	BRU-S055	human	Kutahya, Turkey	B. melitensis 3	Kiliç2011	Selçuk Kiliç	East mediterranean	2008	29.9833	39.4167	43	104	temp672	1	5	3	13	3	2	3	2	5	36	8
2011Kilic#056	Brucella2012	BRU-S056	human	Kutahya, Turkey	B. melitensis 3	Kiliç2011	Selçuk Kiliç	East mediterranean	2008	29.9833	39.4167	43	125	temp673	1	5	3	13	3	2	3	2	4	40	8
2011Kilic#057	Brucella2012	BRU-S057	human	Kutahya, Turkey	B. melitensis 3	Kiliç2011	Selçuk Kiliç	East mediterranean	2008	29.9833	39.4167	43	125	temp674	1	5	3	13	3	2	3	2	4	40	8
2011Kilic#058	Brucella2012	BRU-S058	human	Kutahya, Turkey	B. melitensis 3	Kiliç2011	Selçuk Kiliç	East mediterranean	2008	29.9833	39.4167	43	125	temp675	1	5	3	13	3	2	3	2	4	40	8
2011Kilic#059	Brucella2012	BRU-S059	human	Kutahya, Turkey	B. melitensis 3	Kiliç2011	Selçuk Kiliç	East mediterranean	2008	29.9833	39.4167	43	125	temp675	1	5	3	13	3	2	3	2	4	40	8
2011Kilic#060	Brucella2012	BRU-S060	human	Kirikkale, Turkey	B. melitensis 3	Kiliç2011	Selçuk Kiliç	East mediterranean	2002	33.5153	39.8468	43	125	temp676	1	5	3	13	3	2	3	2	4	40	8
2011Kilic#061	Brucella2012	BRU-S061	human	Kirikkale, Turkey	B. melitensis 3	Kiliç2011	Selçuk Kiliç	East mediterranean	2002	33.5153	39.8468	42	116	temp677	1	5	3	13	2	2	3	2	4	40	8
2011Kilic#062	Brucella2012	BRU-S062	human	Kirikkale, Turkey	B. melitensis 3	Kiliç2011	Selçuk Kiliç	East mediterranean	2003	33.5153	39.8468	43	125	temp368	1	5	3	13	3	2	3	2	4	40	8
2011Kilic#063	Brucella2012	BRU-S063	human	Kirikkale, Turkey	B. melitensis 3	Kiliç2011	Selçuk Kiliç	East mediterranean	2004	33.5153	39.8468	42	116	temp678	1	5	3	13	2	2	3	2	4	40	8
2011Kilic#064	Brucella2012	BRU-S064	human	Kirikkale, Turkey	B. melitensis 3	Kiliç2011	Selçuk Kiliç	East mediterranean	2004	33.5153	39.8468	42	116	temp225	1	5	3	13	2	2	3	2	4	40	8
2011Kilic#065	Brucella2012	BRU-S065	human	Kirikkale, Turkey	B. melitensis 3	Kiliç2011	Selçuk Kiliç	East mediterranean	2003	33.5153	39.8468	42	116	temp679	1	5	3	13	2	2	3	2	4	40	8
2011Kilic#066	Brucella2012	BRU-S066	human	Kirikkale, Turkey	B. melitensis 3	Kiliç2011	Selçuk Kiliç	East mediterranean	2003	33.5153	39.8468	42	116	temp680	1	5	3	13	2	2	3	2	4	40	8
2011Kilic#067	Brucella2012	BRU-S067	human	Kirikkale, Turkey	B. melitensis 3	Kiliç2011	Selçuk Kiliç	East mediterranean	2002	33.5153	39.8468	42	116	temp681	1	5	3	13	2	2	3	2	4	40	8
2011Kilic#068	Brucella2012	BRU-S068	human	Kirikkale, Turkey	B. melitensis 3	Kiliç2011	Selçuk Kiliç	East mediterranean	2002	33.5153	39.8468	63	111	temp682	1	5	3	13	2	3	3	2	4	40	8
2011Kilic#069	Brucella2012	BRU-S069	human	Kirikkale, Turkey	B. melitensis 3	Kiliç2011	Selçuk Kiliç	East mediterranean	2002	33.5153	39.8468	42	116	temp683	1	5	3	13	2	2	3	2	4	40	8
2011Kilic#070	Brucella2012	BRU-S070	human	Kirikkale, Turkey	B. melitensis 3	Kiliç2011	Selçuk Kiliç	East mediterranean	2003	33.5153	39.8468	43	125	temp684	1	5	3	13	3	2	3	2	4	40	8
2011Kilic#071	Brucella2012	BRU-S071	human	Kirikkale, Turkey	B. melitensis 3	Kiliç2011	Selçuk Kiliç	East mediterranean	2004	33.5153	39.8468	61	103	temp685	1	5	3	14	3	2	3	2	5	36	8
2011Kilic#072	Brucella2012	BRU-S072	human	Kirikkale, Turkey	B. melitensis 3	Kiliç2011	Selçuk Kiliç	East mediterranean	2004	33.5153	39.8468	42	116	temp678	1	5	3	13	2	2	3	2	4	40	8
2011Kilic#073	Brucella2012	BRU-S073	human	Kirikkale, Turkey	B. melitensis 3	Kiliç2011	Selçuk Kiliç	East mediterranean	2002	33.5153	39.8468	42	116	temp686	1	5	3	13	2	2	3	2	4	40	8
2011Kilic#074	Brucella2012	BRU-S074	human	Kirikkale, Turkey	B. melitensis 3	Kiliç2011	Selçuk Kiliç	East mediterranean	2002	33.5153	39.8468	42	116	temp687	1	5	3	13	2	2	3	2	4	40	8
2011Kilic#075	Brucella2012	BRU-S075	human	Kirikkale, Turkey	B. melitensis 3	Kiliç2011	Selçuk Kiliç	East mediterranean	2003	33.5153	39.8468	42	116	temp680	1	5	3	13	2	2	3	2	4	40	8
2011Kilic#076	Brucella2012	BRU-S076	human	Kirikkale, Turkey	B. melitensis 3	Kiliç2011	Selçuk Kiliç	East mediterranean	2002	33.5153	39.8468	42	116	temp677	1	5	3	13	2	2	3	2	4	40	8
2011Kilic#077	Brucella2012	BRU-S077	human	Kirikkale, Turkey	B. melitensis 3	Kiliç2011	Selçuk Kiliç	East mediterranean	2002	33.5153	39.8468	42	116	temp687	1	5	3	13	2	2	3	2	4	40	8
2011Kilic#078	Brucella2012	BRU-S078	human	Kirikkale, Turkey	B. melitensis 3	Kiliç2011	Selçuk Kiliç	East mediterranean	2003	33.5153	39.8468	42	116	temp680	1	5	3	13	2	2	3	2	4	40	8
2011Kilic#079	Brucella2012	BRU-S079	human	Kirikkale, Turkey	B. melitensis 3	Kiliç2011	Selçuk Kiliç	East mediterranean	2003	33.5153	39.8468	42	116	temp679	1	5	3	13	2	2	3	2	4	40	8
2011Kilic#080	Brucella2012	BRU-S080	human	Kirikkale, Turkey	B. melitensis 3	Kiliç2011	Selçuk Kiliç	East mediterranean	2003	33.5153	39.8468	42	116	temp688	1	5	3	13	2	2	3	2	4	40	8
2011Kilic#081	Brucella2012	BRU-S081	human	Kirikkale, Turkey	B. melitensis 3	Kiliç2011	Selçuk Kiliç	East mediterranean	2003	33.5153	39.8468	42	116	temp688	1	5	3	13	2	2	3	2	4	40	8
2011Kilic#082	Brucella2012	BRU-S082	human	Kirikkale, Turkey	B. melitensis 3	Kiliç2011	Selçuk Kiliç	East mediterranean	2003	33.5153	39.8468	42	116	temp689	1	5	3	13	2	2	3	2	4	40	8
2011Kilic#083	Brucella2012	BRU-S083	human	Kirikkale, Turkey	B. melitensis 3	Kiliç2011	Selçuk Kiliç	East mediterranean	2003	33.5153	39.8468	42	116	temp690	1	5	3	13	2	2	3	2	4	40	8
2011Kilic#084	Brucella2012	BRU-S084	human	Trabzon, Turkey	B. melitensis 3	Kiliç2011	Selçuk Kiliç	East mediterranean	2006	39.7178	41.0014	61	102	temp691	1	5	3	14	3	2	3	2	4	36	8
2011Kilic#085	Brucella2012	BRU-S085	human	Artvin, Turkey	B. melitensis 3	Kiliç2011	Selçuk Kiliç	East mediterranean	2006	41.8183	41.1828	43	125	temp675	1	5	3	13	3	2	3	2	4	40	8
2011Kilic#086	Brucella2012	BRU-S086	human	Trabzon, Turkey	B. melitensis 3	Kiliç2011	Selçuk Kiliç	East mediterranean	2007	39.7178	41.0014	61	103	temp692	1	5	3	14	3	2	3	2	5	36	8
2011Kilic#087	Brucella2012	BRU-S087	human	Bayburt, Turkey	B. melitensis 3	Kiliç2011	Selçuk Kiliç	East mediterranean	2007	40.2249	40.2552	61	103	temp693	1	5	3	14	3	2	3	2	5	36	8
2011Kilic#088	Brucella2012	BRU-S088	human	Gümüshane, Turkey	B. melitensis 3	Kiliç2011	Selçuk Kiliç	East mediterranean	2007			61	103	temp694	1	5	3	14	3	2	3	2	5	36	8
2011Kilic#089	Brucella2012	BRU-S089	human	Trabzon, Turkey	B. melitensis 3	Kiliç2011	Selçuk Kiliç	East mediterranean	2007	39.7178	41.0014	62	114	temp695	1	3	3	13	2	2	3	2	4	40	8
2011Kilic#090	Brucella2012	BRU-S090	human	Trabzon, Turkey	B. melitensis 3	Kiliç2011	Selçuk Kiliç	East mediterranean	2007	39.7178	41.0014	43	125	temp696	1	5	3	13	3	2	3	2	4	40	8
2011Kilic#091	Brucella2012	BRU-S091	human	Bayburt, Turkey	B. melitensis 3	Kiliç2011	Selçuk Kiliç	East mediterranean	2008	40.2249	40.2552	62	114	temp697	1	3	3	13	2	2	3	2	4	40	8
2011Kilic#092	Brucella2012	BRU-S092	human	Tirebolu, Turkey	B. melitensis 3	Kiliç2011	Selçuk Kiliç	East mediterranean	2008	38.8484	41.0063	43	104	temp698	1	5	3	13	3	2	3	2	5	36	8
2011Kilic#094	Brucella2012	BRU-S094	human	Zonguldak, Turkey	B. melitensis 3	Kiliç2011	Selçuk Kiliç	East mediterranean	2005	31.7987	41.4564	43	125	temp700	1	5	3	13	3	2	3	2	4	40	8
2011Kilic#095	Brucella2012	BRU-S095	human	Zonguldak, Turkey	B. melitensis 3	Kiliç2011	Selçuk Kiliç	East mediterranean	2005	31.7987	41.4564	43	125	temp700	1	5	3	13	3	2	3	2	4	40	8
2011Kilic#096	Brucella2012	BRU-S096	human	Zonguldak, Turkey	B. melitensis 3	Kiliç2011	Selçuk Kiliç	East mediterranean	2005	31.7987	41.4564	43	125	temp700	1	5	3	13	3	2	3	2	4	40	8
2011Kilic#097	Brucella2012	BRU-S097	human	Zonguldak, Turkey	B. melitensis 3	Kiliç2011	Selçuk Kiliç	East mediterranean	2005	31.7987	41.4564	43	125	temp700	1	5	3	13	3	2	3	2	4	40	8
2011Kilic#098	Brucella2012	BRU-S098	human	Istanbul, Turkey	B. melitensis 3	Kiliç2011	Selçuk Kiliç	East mediterranean	2008	28.977	41.0053	44	109	temp701	1	4	3	13	3	2	3	2	4	46	8
2011Kilic#099	Brucella2012	BRU-S099	human	Istanbul, Turkey	B. melitensis 3	Kiliç2011	Selçuk Kiliç	East mediterranean	2008	28.977	41.0053	43	125	temp264	1	5	3	13	3	2	3	2	4	40	8
2011Kilic#100	Brucella2012	BRU-S100	human	Istanbul, Turkey	B. melitensis 3	Kiliç2011	Selçuk Kiliç	East mediterranean	2008	28.977	41.0053	43	121	temp702	1	5	3	13	3	2	3	2	4	36	8
2011Kilic#101	Brucella2012	BRU-S101	human	Istanbul, Turkey	B. melitensis 3	Kiliç2011	Selçuk Kiliç	East mediterranean	2008	28.977	41.0053	43	106	temp703	1	5	3	13	3	2	3	2	5	40	8
2011Kilic#102	Brucella2012	BRU-S102	human	Istanbul, Turkey	B. melitensis 3	Kiliç2011	Selçuk Kiliç	East mediterranean	2008	28.977	41.0053	42	116	temp704	1	5	3	13	2	2	3	2	4	40	8
2011Kilic#103	Brucella2012	BRU-S103	human	Istanbul, Turkey	B. melitensis 3	Kiliç2011	Selçuk Kiliç	East mediterranean	2008	28.977	41.0053	43	125	temp705	1	5	3	13	3	2	3	2	4	40	8
2011Kilic#104	Brucella2012	BRU-S104	human	Gaziantep, Turkey	B. melitensis 3	Kiliç2011	Selçuk Kiliç	East mediterranean	2004	37.3833	37.0662	57	112	temp706	1	5	3	13	3	3	3	2	4	40	8
2011Kilic#105	Brucella2012	BRU-S105	human	Gaziantep, Turkey	B. melitensis 3	Kiliç2011	Selçuk Kiliç	East mediterranean	2004	37.3833	37.0662	57	112	temp706	1	5	3	13	3	3	3	2	4	40	8
2011Kilic#106	Brucella2012	BRU-S106	human	Diyarbakir, Turkey	B. melitensis 3	Kiliç2011	Selçuk Kiliç	East mediterranean	2006	40.2306	37.9144	43	125	temp656	1	5	3	13	3	2	3	2	4	40	8
2011Kilic#107	Brucella2012	BRU-S107	human	Diyarbakir, Turkey	B. melitensis 3	Kiliç2011	Selçuk Kiliç	East mediterranean	2005	40.2306	37.9144	43	125	temp707	1	5	3	13	3	2	3	2	4	40	8
2011Kilic#108	Brucella2012	BRU-S108	human	Diyarbakir, Turkey	B. melitensis 3	Kiliç2011	Selçuk Kiliç	East mediterranean	2003	40.2306	37.9144	43	125	temp708	1	5	3	13	3	2	3	2	4	40	8
2011Kilic#109	Brucella2012	BRU-S109	human	Diyarbakir, Turkey	B. melitensis 3	Kiliç2011	Selçuk Kiliç	East mediterranean	2005	40.2306	37.9144	43	125	temp656	1	5	3	13	3	2	3	2	4	40	8
2011Kilic#110	Brucella2012	BRU-S110	human	Diyarbakir, Turkey	B. melitensis 3	Kiliç2011	Selçuk Kiliç	East mediterranean	2003	40.2306	37.9144	43	125	temp709	1	5	3	13	3	2	3	2	4	40	8
2011Kilic#111	Brucella2012	BRU-S111	human	Diyarbakir, Turkey	B. melitensis 3	Kiliç2011	Selçuk Kiliç	East mediterranean	2003	40.2306	37.9144	84	113	temp710	1	5	3	13	1	2	3	2	4	40	8
2011Kilic#112	Brucella2012	BRU-S112	human	Diyarbakir, Turkey	B. melitensis 3	Kiliç2011	Selçuk Kiliç	East mediterranean	2005	40.2306	37.9144	43	125	temp251	1	5	3	13	3	2	3	2	4	40	8
2011Kilic#113	Brucella2012	BRU-S113	human	Diyarbakir, Turkey	B. melitensis 3	Kiliç2011	Selçuk Kiliç	East mediterranean	2004	40.2306	37.9144	43	125	temp241	1	5	3	13	3	2	3	2	4	40	8
2011Kilic#114	Brucella2012	BRU-S114	human	Diyarbakir, Turkey	B. melitensis 3	Kiliç2011	Selçuk Kiliç	East mediterranean	2003	40.2306	37.9144	43	125	temp244	1	5	3	13	3	2	3	2	4	40	8
2011Kilic#115	Brucella2012	BRU-S115	human	Diyarbakir, Turkey	B. melitensis 3	Kiliç2011	Selçuk Kiliç	East mediterranean	2005	40.2306	37.9144	43	125	temp244	1	5	3	13	3	2	3	2	4	40	8
2011Kilic#116	Brucella2012	BRU-S116	human	Diyarbakir, Turkey	B. melitensis 3	Kiliç2011	Selçuk Kiliç	East mediterranean	2005	40.2306	37.9144	43	125	temp659	1	5	3	13	3	2	3	2	4	40	8
2011Kilic#117	Brucella2012	BRU-S117	human	Sirnak, Turkey	B. melitensis 3	Kiliç2011	Selçuk Kiliç	East mediterranean	2007	42.4698	37.5187	43	125	temp365	1	5	3	13	3	2	3	2	4	40	8
2011Kilic#118	Brucella2012	BRU-S118	human	Sirnak, Turkey	B. melitensis 3	Kiliç2011	Selçuk Kiliç	East mediterranean	2007	42.4698	37.5187	43	125	temp658	1	5	3	13	3	2	3	2	4	40	8
2011Kilic#119	Brucella2012	BRU-S119	human	Sirnak, Turkey	B. melitensis 3	Kiliç2011	Selçuk Kiliç	East mediterranean	2007	42.4698	37.5187	43	125	temp711	1	5	3	13	3	2	3	2	4	40	8
2011Kilic#120	Brucella2012	BRU-S120	human	Sirnak, Turkey	B. melitensis 3	Kiliç2011	Selçuk Kiliç	East mediterranean	2007	42.4698	37.5187	43	125	temp283	1	5	3	13	3	2	3	2	4	40	8
2011Kilic#121	Brucella2012	BRU-S121	human	Sirnak, Turkey	B. melitensis 3	Kiliç2011	Selçuk Kiliç	East mediterranean	2007	42.4698	37.5187	43	125	temp285	1	5	3	13	3	2	3	2	4	40	8
2011Kilic#122	Brucella2012	BRU-S122	human	Sirnak, Turkey	B. melitensis 3	Kiliç2011	Selçuk Kiliç	East mediterranean	2007	42.4698	37.5187	43	125	temp658	1	5	3	13	3	2	3	2	4	40	8
2011Kilic#123	Brucella2012	BRU-S123	human	Sirnak, Turkey	B. melitensis 3	Kiliç2011	Selçuk Kiliç	East mediterranean	2007	42.4698	37.5187	43	125	temp256	1	5	3	13	3	2	3	2	4	40	8
2011Kilic#124	Brucella2012	BRU-S124	human	Sirnak, Turkey	B. melitensis 3	Kiliç2011	Selçuk Kiliç	East mediterranean	2007	42.4698	37.5187	43	125	temp712	1	5	3	13	3	2	3	2	4	40	8
2011Kilic#125	Brucella2012	BRU-S125	human	Sirnak, Turkey	B. melitensis 3	Kiliç2011	Selçuk Kiliç	East mediterranean	2007	42.4698	37.5187	43	125	temp713	1	5	3	13	3	2	3	2	4	40	8
2011Kilic#126	Brucella2012	BRU-S126	human	Adiyaman, Turkey	B. melitensis 3	Kiliç2011	Selçuk Kiliç	East mediterranean	2004	38.2786	37.7648	43	125	temp77	1	5	3	13	3	2	3	2	4	40	8
2011Kilic#127	Brucella2012	BRU-S127	human	Adiyaman, Turkey	B. melitensis 3	Kiliç2011	Selçuk Kiliç	East mediterranean	2004	38.2786	37.7648	43	125	temp77	1	5	3	13	3	2	3	2	4	40	8
2011Kilic#128	Brucella2012	BRU-S128	human	Adiyaman, Turkey	B. melitensis 3	Kiliç2011	Selçuk Kiliç	East mediterranean	2004	38.2786	37.7648	43	125	temp714	1	5	3	13	3	2	3	2	4	40	8
2011Kilic#129	Brucella2012	BRU-S129	human	Adiyaman, Turkey	B. melitensis 3	Kiliç2011	Selçuk Kiliç	East mediterranean	2004	38.2786	37.7648	43	125	temp284	1	5	3	13	3	2	3	2	4	40	8
2011Kilic#130	Brucella2012	BRU-S130	human	Elazig, Turkey	B. melitensis 3	Kiliç2011	Selçuk Kiliç	East mediterranean	2009	39.2264	38.681	43	125	temp241	1	5	3	13	3	2	3	2	4	40	8
2011Kilic#131	Brucella2012	BRU-S131	human	Malatya, Turkey	B. melitensis 3	Kiliç2011	Selçuk Kiliç	East mediterranean	1998	38.3095	38.3552	44	109	temp701	1	4	3	13	3	2	3	2	4	46	8
2011Kilic#132	Brucella2012	BRU-S132	human	Malatya, Turkey	B. melitensis 3	Kiliç2011	Selçuk Kiliç	East mediterranean	2002	38.3095	38.3552	43	125	temp241	1	5	3	13	3	2	3	2	4	40	8
2011Kilic#133	Brucella2012	BRU-S133	human	Malatya, Turkey	B. melitensis 3	Kiliç2011	Selçuk Kiliç	East mediterranean	2003	38.3095	38.3552	43	125	temp241	1	5	3	13	3	2	3	2	4	40	8
2011Kilic#134	Brucella2012	BRU-S134	human	Malatya, Turkey	B. melitensis 3	Kiliç2011	Selçuk Kiliç	East mediterranean	2002	38.3095	38.3552	43	125	temp236	1	5	3	13	3	2	3	2	4	40	8
2011Kilic#135	Brucella2012	BRU-S135	human	Malatya, Turkey	B. melitensis 3	Kiliç2011	Selçuk Kiliç	East mediterranean	2002	38.3095	38.3552	43	125	temp241	1	5	3	13	3	2	3	2	4	40	8
2011Kilic#136	Brucella2012	BRU-S136	human	Malatya, Turkey	B. melitensis 3	Kiliç2011	Selçuk Kiliç	East mediterranean	2001	38.3095	38.3552	43	125	temp656	1	5	3	13	3	2	3	2	4	40	8
2011Kilic#137	Brucella2012	BRU-S137	human	Malatya, Turkey	B. melitensis 3	Kiliç2011	Selçuk Kiliç	East mediterranean	2004	38.3095	38.3552	85	119	temp715	1	5	3	13	3	4	3	2	4	40	8
2011Kilic#138	Brucella2012	BRU-S138	human	Malatya, Turkey	B. melitensis 3	Kiliç2011	Selçuk Kiliç	East mediterranean	2003	38.3095	38.3552	43	125	temp244	1	5	3	13	3	2	3	2	4	40	8
2011Kilic#139	Brucella2012	BRU-S139	human	Malatya, Turkey	B. melitensis 3	Kiliç2011	Selçuk Kiliç	East mediterranean	2003	38.3095	38.3552	43	125	temp284	1	5	3	13	3	2	3	2	4	40	8
2011Kilic#140	Brucella2012	BRU-S140	human	Malatya, Turkey	B. melitensis 3	Kiliç2011	Selçuk Kiliç	East mediterranean	2003	38.3095	38.3552	43	125	temp716	1	5	3	13	3	2	3	2	4	40	8
2011Kilic#141	Brucella2012	BRU-S141	human	Malatya, Turkey	B. melitensis 3	Kiliç2011	Selçuk Kiliç	East mediterranean	2004	38.3095	38.3552	43	125	temp717	1	5	3	13	3	2	3	2	4	40	8
2011Kilic#142	Brucella2012	BRU-S142	human	Malatya, Turkey	B. melitensis 3	Kiliç2011	Selçuk Kiliç	East mediterranean	2003	38.3095	38.3552	43	125	temp714	1	5	3	13	3	2	3	2	4	40	8
2011Kilic#143	Brucella2012	BRU-S143	human	Malatya, Turkey	B. melitensis 3	Kiliç2011	Selçuk Kiliç	East mediterranean	2004	38.3095	38.3552	42	116	temp718	1	5	3	13	2	2	3	2	4	40	8
2011Kilic#144	Brucella2012	BRU-S144	human	Malatya, Turkey	B. melitensis 3	Kiliç2011	Selçuk Kiliç	East mediterranean	2004	38.3095	38.3552	43	125	temp719	1	5	3	13	3	2	3	2	4	40	8
2011Kilic#145	Brucella2012	BRU-S145	human	Malatya, Turkey	B. melitensis 3	Kiliç2011	Selçuk Kiliç	East mediterranean	2004	38.3095	38.3552	43	125	temp242	1	5	3	13	3	2	3	2	4	40	8
2011Kilic#146	Brucella2012	BRU-S146	human	Malatya, Turkey	B. melitensis 3	Kiliç2011	Selçuk Kiliç	East mediterranean	2004	38.3095	38.3552	43	125	temp242	1	5	3	13	3	2	3	2	4	40	8
2011Kilic#147	Brucella2012	BRU-S147	human	Malatya, Turkey	B. melitensis 3	Kiliç2011	Selçuk Kiliç	East mediterranean	2004	38.3095	38.3552	43	125	temp720	1	5	3	13	3	2	3	2	4	40	8
2011Kilic#148	Brucella2012	BRU-S148	human	Malatya, Turkey	B. melitensis 3	Kiliç2011	Selçuk Kiliç	East mediterranean	2004	38.3095	38.3552	43	125	temp241	1	5	3	13	3	2	3	2	4	40	8
2011Kilic#149	Brucella2012	BRU-S149	human	Malatya, Turkey	B. melitensis 3	Kiliç2011	Selçuk Kiliç	East mediterranean	2005	38.3095	38.3552	43	125	temp226	1	5	3	13	3	2	3	2	4	40	8
2011Kilic#150	Brucella2012	BRU-S150	human	Malatya, Turkey	B. melitensis 3	Kiliç2011	Selçuk Kiliç	East mediterranean	2005	38.3095	38.3552	43	121	temp721	1	5	3	13	3	2	3	2	4	36	8
2011Kilic#151	Brucella2012	BRU-S151	human	Malatya, Turkey	B. melitensis 3	Kiliç2011	Selçuk Kiliç	East mediterranean	2005	38.3095	38.3552	43	125	temp722	1	5	3	13	3	2	3	2	4	40	8
2011Kilic#152	Brucella2012	BRU-S152	human	Malatya, Turkey	B. melitensis 3	Kiliç2011	Selçuk Kiliç	East mediterranean	2005	38.3095	38.3552	43	125	temp723	1	5	3	13	3	2	3	2	4	40	8
2011Kilic#153	Brucella2012	BRU-S153	human	Malatya, Turkey	B. melitensis 3	Kiliç2011	Selçuk Kiliç	East mediterranean	2004	38.3095	38.3552	43	125	temp720	1	5	3	13	3	2	3	2	4	40	8
2011Kilic#154	Brucella2012	BRU-S154	human	Malatya, Turkey	B. melitensis 3	Kiliç2011	Selçuk Kiliç	East mediterranean	2003	38.3095	38.3552	43	121	temp724	1	5	3	13	3	2	3	2	4	36	8
2011Kilic#155	Brucella2012	BRU-S155	human	Malatya, Turkey	B. melitensis 3	Kiliç2011	Selçuk Kiliç	East mediterranean	2004	38.3095	38.3552	43	125	temp725	1	5	3	13	3	2	3	2	4	40	8
2011Kilic#156	Brucella2012	BRU-S156	human	Malatya, Turkey	B. melitensis 3	Kiliç2011	Selçuk Kiliç	East mediterranean	2004	38.3095	38.3552	43	125	temp285	1	5	3	13	3	2	3	2	4	40	8
2011Kilic#157	Brucella2012	BRU-S157	human	Malatya, Turkey	B. melitensis 3	Kiliç2011	Selçuk Kiliç	East mediterranean	2005	38.3095	38.3552	42	116	temp726	1	5	3	13	2	2	3	2	4	40	8
2011Kilic#158	Brucella2012	BRU-S158	human	Malatya, Turkey	B. melitensis 3	Kiliç2011	Selçuk Kiliç	East mediterranean	2005	38.3095	38.3552	42	116	temp726	1	5	3	13	2	2	3	2	4	40	8
2011Kilic#159	Brucella2012	BRU-S159	human	Malatya, Turkey	B. melitensis 3	Kiliç2011	Selçuk Kiliç	East mediterranean	2005	38.3095	38.3552	42	116	temp726	1	5	3	13	2	2	3	2	4	40	8
2011Kilic#160	Brucella2012	BRU-S160	human	Malatya, Turkey	B. melitensis 3	Kiliç2011	Selçuk Kiliç	East mediterranean	2004	38.3095	38.3552	43	125	temp644	1	5	3	13	3	2	3	2	4	40	8
2011Kilic#161	Brucella2012	BRU-S161	human	Malatya, Turkey	B. melitensis 3	Kiliç2011	Selçuk Kiliç	East mediterranean	2001	38.3095	38.3552	43	125	temp233	1	5	3	13	3	2	3	2	4	40	8
2011Kilic#162	Brucella2012	BRU-S162	human	Malatya, Turkey	B. melitensis 3	Kiliç2011	Selçuk Kiliç	East mediterranean	2001	38.3095	38.3552	43	125	temp659	1	5	3	13	3	2	3	2	4	40	8
2012Ferreira#002	Brucella2012	REF 63/9			B. melitensis 2	Ferreira2012	Cristina Ferreira	East mediterranean				45	115	temp830	1	5	3	12	2	2	3	2	4	40	8
2012Ferreira#004	Brucella2012	LNIV-913Bm3-10		Ribatejo e Oeste, Portugal	B. melitensis 3	Ferreira2012	Cristina Ferreira	East mediterranean	2010			42	116	temp736	1	5	3	13	2	2	3	2	4	40	8
2012Ferreira#005	Brucella2012	LNIV-912Bm3-09		Ribatejo e Oeste, Portugal	B. melitensis 3	Ferreira2012	Cristina Ferreira	East mediterranean	2009			42	116	temp737	1	5	3	13	2	2	3	2	4	40	8
2012Ferreira#006	Brucella2012	LNIV-66Bm3-01		Entre Douro e Minho, Portugal	B. melitensis 3	Ferreira2012	Cristina Ferreira	East mediterranean	2001	-8.6749	41.3254	42	116	temp738	1	5	3	13	2	2	3	2	4	40	8
2012Ferreira#007	Brucella2012	LNIV-90Bm3-03		Entre Douro e Minho, Portugal	B. melitensis 3	Ferreira2012	Cristina Ferreira	East mediterranean	2003	-8.6749	41.3254	42	116	temp739	1	5	3	13	2	2	3	2	4	40	8
2012Ferreira#008	Brucella2012	LNIV-479Bm3-05		Beira Litoral, Portugal	B. melitensis 3	Ferreira2012	Cristina Ferreira	East mediterranean	2005	-9.395	38.7099	42	116	temp740	1	5	3	13	2	2	3	2	4	40	8
2012Ferreira#009	Brucella2012	LNIV-480Bm3-05		Beira Litoral, Portugal	B. melitensis 3	Ferreira2012	Cristina Ferreira	East mediterranean	2005	-9.395	38.7099	42	116	temp740	1	5	3	13	2	2	3	2	4	40	8
2012Ferreira#010	Brucella2012	LNIV-481Bm3-05		Beira Litoral, Portugal	B. melitensis 3	Ferreira2012	Cristina Ferreira	East mediterranean	2005	-9.395	38.7099	42	116	temp740	1	5	3	13	2	2	3	2	4	40	8
2012Ferreira#011	Brucella2012	LNIV-482Bm3-05		Beira Litoral, Portugal	B. melitensis 3	Ferreira2012	Cristina Ferreira	East mediterranean	2005	-9.395	38.7099	42	116	temp740	1	5	3	13	2	2	3	2	4	40	8
2012Ferreira#012	Brucella2012	LNIV-483Bm3-05		Beira Litoral, Portugal	B. melitensis 3	Ferreira2012	Cristina Ferreira	East mediterranean	2005	-9.395	38.7099	42	116	temp740	1	5	3	13	2	2	3	2	4	40	8
2012Ferreira#013	Brucella2012	LNIV-484Bm3-05		Beira Litoral, Portugal	B. melitensis 3	Ferreira2012	Cristina Ferreira	East mediterranean	2005	-9.395	38.7099	42	116	temp740	1	5	3	13	2	2	3	2	4	40	8
2012Ferreira#014	Brucella2012	LNIV-485Bm3-05		Beira Litoral, Portugal	B. melitensis 3	Ferreira2012	Cristina Ferreira	East mediterranean	2005	-9.395	38.7099	42	116	temp740	1	5	3	13	2	2	3	2	4	40	8
2012Ferreira#015	Brucella2012	LNIV-486Bm3-05		Beira Litoral, Portugal	B. melitensis 3	Ferreira2012	Cristina Ferreira	East mediterranean	2005	-9.395	38.7099	42	116	temp740	1	5	3	13	2	2	3	2	4	40	8
2012Ferreira#016	Brucella2012	LNIV-490Bm3-05		Beira Litoral, Portugal	B. melitensis 3	Ferreira2012	Cristina Ferreira	East mediterranean	2005	-9.395	38.7099	42	116	temp740	1	5	3	13	2	2	3	2	4	40	8
2012Ferreira#017	Brucella2012	LNIV-505Bm3-05		Beira Litoral, Portugal	B. melitensis 3	Ferreira2012	Cristina Ferreira	East mediterranean	2005	-9.395	38.7099	42	116	temp740	1	5	3	13	2	2	3	2	4	40	8
2012Ferreira#018	Brucella2012	LNIV-520Bm3-06		Alentejo, Portugal	B. melitensis 3	Ferreira2012	Cristina Ferreira	East mediterranean	2006	-7.80071	40.3134	42	116	temp704	1	5	3	13	2	2	3	2	4	40	8
2012Ferreira#019	Brucella2012	LNIV-563Bm3-06		Beira Litoral, Portugal	B. melitensis 3	Ferreira2012	Cristina Ferreira	East mediterranean	2006	-9.395	38.7099	42	116	temp741	1	5	3	13	2	2	3	2	4	40	8
2012Ferreira#020	Brucella2012	AFSSA-02/4222		Portugal	B. melitensis 3	Ferreira2012	Cristina Ferreira	East mediterranean	2002	-8.22445	39.3999	42	116	temp218	1	5	3	13	2	2	3	2	4	40	8
2012Ferreira#021	Brucella2012	AFSSA-02/5258		Portugal	B. melitensis 3	Ferreira2012	Cristina Ferreira	East mediterranean	2002	-8.22445	39.3999	42	116	temp738	1	5	3	13	2	2	3	2	4	40	8
2012Ferreira#022	Brucella2012	AFSSA-02/6425		Portugal	B. melitensis R	Ferreira2012	Cristina Ferreira	East mediterranean	2002	-8.22445	39.3999	42	116	temp742	1	5	3	13	2	2	3	2	4	40	8
2012Ferreira#023	Brucella2012	AFSSA-02/7384		Portugal	B. melitensis 3	Ferreira2012	Cristina Ferreira	East mediterranean	2002	-8.22445	39.3999	42	116	temp218	1	5	3	13	2	2	3	2	4	40	8
2012Ferreira#024	Brucella2012	AFSSA-03/0342		Portugal	B. melitensis 3	Ferreira2012	Cristina Ferreira	East mediterranean	2003	-8.22445	39.3999	42	116	temp743	1	5	3	13	2	2	3	2	4	40	8
2012Ferreira#025	Brucella2012	AFSSA-03/0346		Portugal	B. melitensis 3	Ferreira2012	Cristina Ferreira	East mediterranean	2003	-8.22445	39.3999	42	116	temp742	1	5	3	13	2	2	3	2	4	40	8
2012Ferreira#026	Brucella2012	AFSSA-03/2230		Portugal	B. melitensis 3	Ferreira2012	Cristina Ferreira	East mediterranean	2003	-8.22445	39.3999	42	116	temp744	1	5	3	13	2	2	3	2	4	40	8
2012Ferreira#027	Brucella2012	AFSSA-03/3515		Portugal	B. melitensis 3	Ferreira2012	Cristina Ferreira	East mediterranean	2003	-8.22445	39.3999	42	116	temp739	1	5	3	13	2	2	3	2	4	40	8
2012Ferreira#028	Brucella2012	AFSSA-03/4805/7430		Portugal	B. melitensis 3	Ferreira2012	Cristina Ferreira	East mediterranean	2003	-8.22445	39.3999	42	116	temp745	1	5	3	13	2	2	3	2	4	40	8
2012Ferreira#029	Brucella2012	AFSSA-05/3818		Portugal	B. melitensis 3	Ferreira2012	Cristina Ferreira	East mediterranean	2005	-8.22445	39.3999	42	116	temp228	1	5	3	13	2	2	3	2	4	40	8
2012Ferreira#030	Brucella2012	AFSSA-05/3515		Portugal	B. melitensis 3	Ferreira2012	Cristina Ferreira	East mediterranean	2005	-8.22445	39.3999	42	116	temp746	1	5	3	13	2	2	3	2	4	40	8
2012Ferreira#031	Brucella2012	AFSSA-05/3565		Portugal	B. melitensis 3	Ferreira2012	Cristina Ferreira	East mediterranean	2005	-8.22445	39.3999	42	116	temp740	1	5	3	13	2	2	3	2	4	40	8
2012Ferreira#032	Brucella2012	AFSSA-05/4465		Portugal	B. melitensis 3	Ferreira2012	Cristina Ferreira	East mediterranean	2005	-8.22445	39.3999	42	116	temp740	1	5	3	13	2	2	3	2	4	40	8
2012Ferreira#033	Brucella2012	AFSSA-05/3111		Portugal	B. melitensis 3	Ferreira2012	Cristina Ferreira	East mediterranean	2005	-8.22445	39.3999	42	116	temp740	1	5	3	13	2	2	3	2	4	40	8
2012Ferreira#034	Brucella2012	AFSSA-05/3592		Portugal	B. melitensis 3	Ferreira2012	Cristina Ferreira	East mediterranean	2005	-8.22445	39.3999	42	116	temp740	1	5	3	13	2	2	3	2	4	40	8
2012Ferreira#035	Brucella2012	AFSSA-05/3731		Portugal	B. melitensis 3	Ferreira2012	Cristina Ferreira	East mediterranean	2005	-8.22445	39.3999	42	116	temp740	1	5	3	13	2	2	3	2	4	40	8
2012Ferreira#036	Brucella2012	AFSSA-05/3819		Portugal	B. melitensis 3	Ferreira2012	Cristina Ferreira	East mediterranean	2005	-8.22445	39.3999	42	116	temp740	1	5	3	13	2	2	3	2	4	40	8
2012Ferreira#037	Brucella2012	AFSSA-06/0444		Portugal	B. melitensis 3	Ferreira2012	Cristina Ferreira	East mediterranean	2005	-8.22445	39.3999	42	116	temp747	1	5	3	13	2	2	3	2	4	40	8
2012Ferreira#038	Brucella2012	AFSSA-06/1576		Portugal	B. melitensis 3	Ferreira2012	Cristina Ferreira	East mediterranean	2006	-8.22445	39.3999	42	116	temp228	1	5	3	13	2	2	3	2	4	40	8
2012Ferreira#039	Brucella2012	LNIV-630Bm3-06		Beira Litoral, Portugal	B. melitensis 3	Ferreira2012	Cristina Ferreira	East mediterranean	2006	-9.395	38.7099	42	116	temp228	1	5	3	13	2	2	3	2	4	40	8
2012Ferreira#047	Brucella2012	LNIV-489Bm3-05		Trás-os-Montes, Portugal	B. melitensis 3	Ferreira2012	Cristina Ferreira	East mediterranean	2005			42	116	temp742	1	5	3	13	2	2	3	2	4	40	8
2012Ferreira#048	Brucella2012	LNIV-499Bm3-05		Trás-os-Montes, Portugal	B. melitensis 3	Ferreira2012	Cristina Ferreira	East mediterranean	2005			42	179	temp753	1	5	3	13	2	2	3	2	4	44	8
2012Ferreira#049	Brucella2012	LNIV-511Bm3-05		Trás-os-Montes, Portugal	B. melitensis 3	Ferreira2012	Cristina Ferreira	East mediterranean	2005			42	116	temp754	1	5	3	13	2	2	3	2	4	40	8
2012Ferreira#050	Brucella2012	LNIV-512Bm3-05		Trás-os-Montes, Portugal	B. melitensis 3	Ferreira2012	Cristina Ferreira	East mediterranean	2005			42	116	temp754	1	5	3	13	2	2	3	2	4	40	8
2012Ferreira#051	Brucella2012	LNIV-513Bm3-05		Trás-os-Montes, Portugal	B. melitensis 3	Ferreira2012	Cristina Ferreira	East mediterranean	2005			42	116	temp754	1	5	3	13	2	2	3	2	4	40	8
2012Ferreira#052	Brucella2012	LNIV-514Bm3-06		Trás-os-Montes, Portugal	B. melitensis 3	Ferreira2012	Cristina Ferreira	East mediterranean	2006			42	116	temp754	1	5	3	13	2	2	3	2	4	40	8
2012Ferreira#053	Brucella2012	LNIV-515Bm3-06		Trás-os-Montes, Portugal	B. melitensis 3	Ferreira2012	Cristina Ferreira	East mediterranean	2006			42	116	temp755	1	5	3	13	2	2	3	2	4	40	8
2012Ferreira#054	Brucella2012	LNIV-516Bm3-06		Trás-os-Montes, Portugal	B. melitensis 3	Ferreira2012	Cristina Ferreira	East mediterranean	2006			42	116	temp755	1	5	3	13	2	2	3	2	4	40	8
2012Ferreira#055	Brucella2012	LNIV-518Bm3-06		Trás-os-Montes, Portugal	B. melitensis 3	Ferreira2012	Cristina Ferreira	East mediterranean	2006			42	116	temp755	1	5	3	13	2	2	3	2	4	40	8
2012Ferreira#056	Brucella2012	LNIV-519Bm3-06		Trás-os-Montes, Portugal	B. melitensis 3	Ferreira2012	Cristina Ferreira	East mediterranean	2006			42	116	temp756	1	5	3	13	2	2	3	2	4	40	8
2012Ferreira#057	Brucella2012	LNIV-522Bm3-06		Trás-os-Montes, Portugal	B. melitensis 3	Ferreira2012	Cristina Ferreira	East mediterranean	2006			42	116	temp211	1	5	3	13	2	2	3	2	4	40	8
2012Ferreira#060	Brucella2012	LNIV-531Bm3-06		Trás-os-Montes, Portugal	B. melitensis 3	Ferreira2012	Cristina Ferreira	East mediterranean	2006			42	116	temp757	1	5	3	13	2	2	3	2	4	40	8
2012Ferreira#061	Brucella2012	LNIV-51Bm3-01		Beira Litoral, Portugal	B. melitensis 3	Ferreira2012	Cristina Ferreira	East mediterranean	2001	-9.395	38.7099	42	116	temp758	1	5	3	13	2	2	3	2	4	40	8
2012Ferreira#062	Brucella2012	LNIV-126Bm3-03		Beira Litoral, Portugal	B. melitensis 3	Ferreira2012	Cristina Ferreira	East mediterranean	2003	-9.395	38.7099	42	116	temp737	1	5	3	13	2	2	3	2	4	40	8
2012Ferreira#063	Brucella2012	LNIV-128Bm3-03		Beira Litoral, Portugal	B. melitensis 3	Ferreira2012	Cristina Ferreira	East mediterranean	2003	-9.395	38.7099	42	180	temp759	1	5	3	13	2	2	3	2	5	40	8
2012Ferreira#064	Brucella2012	LNIV-281Bm3-04		Beira Litoral, Portugal	B. melitensis 3	Ferreira2012	Cristina Ferreira	East mediterranean	2004	-9.395	38.7099	42	116	temp760	1	5	3	13	2	2	3	2	4	40	8
2012Ferreira#066	Brucella2012	LNIV-649Bm3-07		Beira Litoral, Portugal	B. melitensis 3	Ferreira2012	Cristina Ferreira	East mediterranean	2007	-9.395	38.7099	42	116	temp745	1	5	3	13	2	2	3	2	4	40	8
2012Ferreira#067	Brucella2012	LNIV-718Bm3-07		Beira Litoral, Portugal	B. melitensis 3	Ferreira2012	Cristina Ferreira	East mediterranean	2007	-9.395	38.7099	42	116	temp762	1	5	3	13	2	2	3	2	4	40	8
2012Ferreira#068	Brucella2012	LNIV-719Bm3-07		Beira Litoral, Portugal	B. melitensis 3	Ferreira2012	Cristina Ferreira	East mediterranean	2007	-9.395	38.7099	42	116	temp756	1	5	3	13	2	2	3	2	4	40	8
2012Ferreira#069	Brucella2012	LNIV-721Bm3-07		Beira Litoral, Portugal	B. melitensis 3	Ferreira2012	Cristina Ferreira	East mediterranean	2007	-9.395	38.7099	42	116	temp737	1	5	3	13	2	2	3	2	4	40	8
2012Ferreira#070	Brucella2012	LNIV-722Bm3-07		Beira Litoral, Portugal	B. melitensis 3	Ferreira2012	Cristina Ferreira	East mediterranean	2007	-9.395	38.7099	42	116	temp742	1	5	3	13	2	2	3	2	4	40	8
2012Ferreira#071	Brucella2012	LNIV-47Bm3-01		Beira Interior, Portugal	B. melitensis 3	Ferreira2012	Cristina Ferreira	East mediterranean	2001	-7.50907	40.2779	42	116	temp763	1	5	3	13	2	2	3	2	4	40	8
2012Ferreira#072	Brucella2012	LNIV-73Bm3-01		Beira Interior, Portugal	B. melitensis 3	Ferreira2012	Cristina Ferreira	East mediterranean	2001	-7.50907	40.2779	42	116	temp745	1	5	3	13	2	2	3	2	4	40	8
2012Ferreira#073	Brucella2012	LNIV-9Bm3-02		Beira Interior, Portugal	B. melitensis 3	Ferreira2012	Cristina Ferreira	East mediterranean	2002	-7.50907	40.2779	42	116	temp742	1	5	3	13	2	2	3	2	4	40	8
2012Ferreira#074	Brucella2012	LNIV-101Bm3-03		Beira Interior, Portugal	B. melitensis 3	Ferreira2012	Cristina Ferreira	East mediterranean	2003	-7.50907	40.2779	42	116	temp737	1	5	3	13	2	2	3	2	4	40	8
2012Ferreira#075	Brucella2012	LNIV-142Bm3-03		Beira Interior, Portugal	B. melitensis 3	Ferreira2012	Cristina Ferreira	East mediterranean	2003	-7.50907	40.2779	42	116	temp764	1	5	3	13	2	2	3	2	4	40	8
2012Ferreira#076	Brucella2012	LNIV-265Bm3-04		Beira Interior, Portugal	B. melitensis 3	Ferreira2012	Cristina Ferreira	East mediterranean	2004	-7.50907	40.2779	42	116	temp758	1	5	3	13	2	2	3	2	4	40	8
2012Ferreira#077	Brucella2012	LNIV-321Bm3-04		Beira Interior, Portugal	B. melitensis 3	Ferreira2012	Cristina Ferreira	East mediterranean	2004	-7.50907	40.2779	42	116	temp677	1	5	3	13	2	2	3	2	4	40	8
2012Ferreira#079	Brucella2012	LNIV-536Bm3-06		Beira Interior, Portugal	B. melitensis 3	Ferreira2012	Cristina Ferreira	East mediterranean	2006	-7.50907	40.2779	42	116	temp766	1	5	3	13	2	2	3	2	4	40	8
2012Ferreira#080	Brucella2012	LNIV-610Bm3-06		Beira Interior, Portugal	B. melitensis 3	Ferreira2012	Cristina Ferreira	East mediterranean	2006	-7.50907	40.2779	42	116	temp742	1	5	3	13	2	2	3	2	4	40	8
2012Ferreira#081	Brucella2012	LNIV-744Bm3-07		Beira Interior, Portugal	B. melitensis 3	Ferreira2012	Cristina Ferreira	East mediterranean	2007	-7.50907	40.2779	42	116	temp756	1	5	3	13	2	2	3	2	4	40	8
2012Ferreira#082	Brucella2012	LNIV-45Bm3-03		Ribatejo e Oeste, Portugal	B. melitensis 3	Ferreira2012	Cristina Ferreira	East mediterranean	2003			42	116	temp745	1	5	3	13	2	2	3	2	4	40	8
2012Ferreira#083	Brucella2012	LNIV-104Bm3-03		Ribatejo e Oeste, Portugal	B. melitensis 3	Ferreira2012	Cristina Ferreira	East mediterranean	2003			42	116	temp758	1	5	3	13	2	2	3	2	4	40	8
2012Ferreira#085	Brucella2012	LNIV-173Bm3-03		Ribatejo e Oeste, Portugal	B. melitensis 3	Ferreira2012	Cristina Ferreira	East mediterranean	2003			42	116	temp741	1	5	3	13	2	2	3	2	4	40	8
2012Ferreira#086	Brucella2012	LNIV-255Bm3-04		Ribatejo e Oeste, Portugal	B. melitensis 3	Ferreira2012	Cristina Ferreira	East mediterranean	2004			42	116	temp739	1	5	3	13	2	2	3	2	4	40	8
2012Ferreira#087	Brucella2012	LNIV-381Bm3-05		Beira Litoral, Portugal	B. melitensis 3	Ferreira2012	Cristina Ferreira	East mediterranean	2005	-9.395	38.7099	42	116	temp741	1	5	3	13	2	2	3	2	4	40	8
2012Ferreira#092	Brucella2012	LNIV-32Bm3-02		Alentejo, Portugal	B. melitensis 3	Ferreira2012	Cristina Ferreira	East mediterranean	2002	-7.80071	40.3134	42	116	temp770	1	5	3	13	2	2	3	2	4	40	8
2012Ferreira#093	Brucella2012	LNIV-194Bm3-03		Alentejo, Portugal	B. melitensis 3	Ferreira2012	Cristina Ferreira	East mediterranean	2003	-7.80071	40.3134	42	116	temp737	1	5	3	13	2	2	3	2	4	40	8
2012Ferreira#094	Brucella2012	LNIV-239Bm3-03		Alentejo, Portugal	B. melitensis 3	Ferreira2012	Cristina Ferreira	East mediterranean	2003	-7.80071	40.3134	42	116	temp771	1	5	3	13	2	2	3	2	4	40	8
2012Ferreira#095	Brucella2012	LNIV-262Bm3-04		Alentejo, Portugal	B. melitensis 3	Ferreira2012	Cristina Ferreira	East mediterranean	2004	-7.80071	40.3134	42	116	temp739	1	5	3	13	2	2	3	2	4	40	8
2012Ferreira#096	Brucella2012	LNIV-310Bm3-04		Alentejo, Portugal	B. melitensis 3	Ferreira2012	Cristina Ferreira	East mediterranean	2004	-7.80071	40.3134	42	116	temp772	1	5	3	13	2	2	3	2	4	40	8
2012Ferreira#097	Brucella2012	LNIV-415Bm3-05		Alentejo, Portugal	B. melitensis 3	Ferreira2012	Cristina Ferreira	East mediterranean	2005	-7.80071	40.3134	42	116	temp739	1	5	3	13	2	2	3	2	4	40	8
2012Ferreira#098	Brucella2012	LNIV-416Bm3-05		Alentejo, Portugal	B. melitensis 3	Ferreira2012	Cristina Ferreira	East mediterranean	2005	-7.80071	40.3134	42	116	temp773	1	5	3	13	2	2	3	2	4	40	8
2012Ferreira#099	Brucella2012	LNIV-581Bm3-06		Alentejo, Portugal	B. melitensis 3	Ferreira2012	Cristina Ferreira	East mediterranean	2006	-7.80071	40.3134	42	116	temp738	1	5	3	13	2	2	3	2	4	40	8
2012Ferreira#100	Brucella2012	LNIV-595Bm3-06		Alentejo, Portugal	B. melitensis 3	Ferreira2012	Cristina Ferreira	East mediterranean	2006	-7.80071	40.3134	42	116	temp774	1	5	3	13	2	2	3	2	4	40	8
2012Ferreira#101	Brucella2012	LNIV-596Bm3-06		Alentejo, Portugal	B. melitensis 3	Ferreira2012	Cristina Ferreira	East mediterranean	2006	-7.80071	40.3134	42	116	temp774	1	5	3	13	2	2	3	2	4	40	8
2012Ferreira#103	Brucella2012	LNIV-122Bm3-03		Algarve, Portugal	B. melitensis 3	Ferreira2012	Cristina Ferreira	East mediterranean	2003	-7.93083	37.018	42	116	temp776	1	5	3	13	2	2	3	2	4	40	8
2012Ferreira#104	Brucella2012	LNIV-202Bm3-03		Algarve, Portugal	B. melitensis 3	Ferreira2012	Cristina Ferreira	East mediterranean	2003	-7.93083	37.018	42	116	temp736	1	5	3	13	2	2	3	2	4	40	8
2012Ferreira#106	Brucella2012	LNIV-241Bm3-03		Algarve, Portugal	B. melitensis 3	Ferreira2012	Cristina Ferreira	East mediterranean	2003	-7.93083	37.018	42	116	temp772	1	5	3	13	2	2	3	2	4	40	8
2012Ferreira#107	Brucella2012	LNIV-272Bm3-04		Algarve, Portugal	B. melitensis 3	Ferreira2012	Cristina Ferreira	East mediterranean	2004	-7.93083	37.018	42	116	temp772	1	5	3	13	2	2	3	2	4	40	8
2012Ferreira#108	Brucella2012	LNIV-273Bm3-04		Algarve, Portugal	B. melitensis 3	Ferreira2012	Cristina Ferreira	East mediterranean	2004	-7.93083	37.018	42	116	temp678	1	5	3	13	2	2	3	2	4	40	8
2012Ferreira#110	Brucella2012	LNIV-302Bm3-04		Algarve, Portugal	B. melitensis 3	Ferreira2012	Cristina Ferreira	East mediterranean	2004	-7.93083	37.018	42	116	temp774	1	5	3	13	2	2	3	2	4	40	8
2012Ferreira#111	Brucella2012	LNIV-311Bm3-04		Algarve, Portugal	B. melitensis 3	Ferreira2012	Cristina Ferreira	East mediterranean	2004	-7.93083	37.018	42	116	temp779	1	5	3	13	2	2	3	2	4	40	8
2012Ferreira#112	Brucella2012	LNIV-384Bm3-05		Algarve, Portugal	B. melitensis 3	Ferreira2012	Cristina Ferreira	East mediterranean	2005	-7.93083	37.018	42	116	temp213	1	5	3	13	2	2	3	2	4	40	8
2012Ferreira#115	Brucella2012	LNIV-763Bm3-04		Entre Douro e Minho, Portugal	B. melitensis 3	Ferreira2012	Cristina Ferreira	East mediterranean	2004	-8.6749	41.3254	42	116	temp782	1	5	3	13	2	2	3	2	4	40	8
2012Ferreira#118	Brucella2012	LNIV-766Bm3-06		Entre Douro e Minho, Portugal	B. melitensis 3	Ferreira2012	Cristina Ferreira	East mediterranean	2006	-8.6749	41.3254	42	116	temp785	1	5	3	13	2	2	3	2	4	40	8
2012Ferreira#120	Brucella2012	LNIV-768Bm3-07		Entre Douro e Minho, Portugal	B. melitensis 3	Ferreira2012	Cristina Ferreira	East mediterranean	2007	-8.6749	41.3254	42	116	temp762	1	5	3	13	2	2	3	2	4	40	8
2012Ferreira#121	Brucella2012	LNIV-769Bm3-07		Entre Douro e Minho, Portugal	B. melitensis 3	Ferreira2012	Cristina Ferreira	East mediterranean	2007	-8.6749	41.3254	42	116	temp787	1	5	3	13	2	2	3	2	4	40	8
2012Ferreira#123	Brucella2012	LNIV-771Bm3-07		Entre Douro e Minho, Portugal	B. melitensis 3	Ferreira2012	Cristina Ferreira	East mediterranean	2007	-8.6749	41.3254	42	116	temp789	1	5	3	13	2	2	3	2	4	40	8
2012Ferreira#124	Brucella2012	LNIV-914Bm3-01		Beira Litoral, Portugal	B. melitensis 3	Ferreira2012	Cristina Ferreira	East mediterranean	2001	-9.395	38.7099	42	116	temp790	1	5	3	13	2	2	3	2	4	40	8
2012Ferreira#125	Brucella2012	LNIV-917Bm3-11		Ribatejo e Oeste, Portugal	B. melitensis 3	Ferreira2012	Cristina Ferreira	East mediterranean	2011			42	116	temp747	1	5	3	13	2	2	3	2	4	40	8
2012Ferreira#126	Brucella2012	LNIV-918Bm3-11		Beira Litoral, Portugal	B. melitensis 3	Ferreira2012	Cristina Ferreira	East mediterranean	2011	-9.395	38.7099	42	116	temp213	1	5	3	13	2	2	3	2	4	40	8
2012Ferreira#127	Brucella2012	LNIV-919Bm3-11		Beira Litoral, Portugal	B. melitensis 3	Ferreira2012	Cristina Ferreira	East mediterranean	2011	-9.395	38.7099	42	116		1	5	3	13	2	2	3	2	4	40	8
2012Ferreira#128	Brucella2012	LNIV-920Bm3-11		Beira Litoral, Portugal	B. melitensis 3	Ferreira2012	Cristina Ferreira	East mediterranean	2011	-9.395	38.7099	42	116	temp213	1	5	3	13	2	2	3	2	4	40	8
2012Ferreira#129	Brucella2012	LNIV-921Bm3-11		Beira Litoral, Portugal	B. melitensis 3	Ferreira2012	Cristina Ferreira	East mediterranean	2011	-9.395	38.7099	42	116	temp213	1	5	3	13	2	2	3	2	4	40	8
2012Ferreira#130	Brucella2012	LNIV-922Bm3-11		Beira Litoral, Portugal	B. melitensis 3	Ferreira2012	Cristina Ferreira	East mediterranean	2011	-9.395	38.7099	42	116	temp213	1	5	3	13	2	2	3	2	4	40	8
2012Ferreira#131	Brucella2012	LNIV-923Bm3-11		Ribatejo e Oeste, Portugal	B. melitensis 3	Ferreira2012	Cristina Ferreira	East mediterranean	2011			42	116	temp747	1	5	3	13	2	2	3	2	4	40	8
2012Ferreira#132	Brucella2012	LNIV-924Bm3-11		Beira Litoral, Portugal	B. melitensis 3	Ferreira2012	Cristina Ferreira	East mediterranean	2011	-9.395	38.7099	42	116	temp213	1	5	3	13	2	2	3	2	4	40	8
2013Garofolo_13540	Brucella_ITALIA_1	13540	Sheep	Mirabella Imbaccari,Italy	B. melitensis_biovar3	Garofolo2013	Giuliano Garofolo	West Mediterranean	2011			88	155	temp867	3	6	3	13	1	1	3	3	8	42	8
2013Garofolo_1995	Brucella_ITALIA_1	1995	Goat	Ravello,Italy	B. melitensis_biovar3	Garofolo2013	Giuliano Garofolo	West Mediterranean	2011			51	92	temp868	3	5	3	13	1	1	3	3	9	42	8
2013Garofolo_13548	Brucella_ITALIA_1	13548	Sheep	San Pier Niceto,Italy	B. melitensis_biovar3	Garofolo2013	Giuliano Garofolo	West Mediterranean	2011			51	91	temp869	3	5	3	13	1	1	3	3	8	42	8
2013Garofolo_11815	Brucella_ITALIA_1	11815	Sheep	San Pier Niceto,Italy	B. melitensis_biovar3	Garofolo2013	Giuliano Garofolo	West Mediterranean	2011			88	155	temp870	3	6	3	13	1	1	3	3	8	42	8
2013Garofolo_11821	Brucella_ITALIA_1	11821	Sheep	Santa Lucia del Mela,Italy	B. melitensis_biovar3	Garofolo2013	Giuliano Garofolo	West Mediterranean	2011			88	155	temp870	3	6	3	13	1	1	3	3	8	42	8
2013Garofolo_4496	Brucella_ITALIA_1	4496	Sheep	Scicli,Italy	B. melitensis_biovar3	Garofolo2013	Giuliano Garofolo	West Mediterranean	2011			88	155	temp871	3	6	3	13	1	1	3	3	8	42	8
2013Garofolo_4484	Brucella_ITALIA_1	4484	Sheep	Ravanusa,Italy	B. melitensis_biovar3	Garofolo2013	Giuliano Garofolo	West Mediterranean	2011			88	155	temp872	3	6	3	13	1	1	3	3	8	42	8
2013Garofolo_13545	Brucella_ITALIA_1	13545	Cattle	Barcellona Pozzo di Gotto,Italy	B. melitensis_biovar3	Garofolo2013	Giuliano Garofolo	West Mediterranean	2011			51	91	temp873	3	5	3	13	1	1	3	3	8	42	8
2013Garofolo_4491	Brucella_ITALIA_1	4491	Sheep	San Pier Niceto,Italy	B. melitensis_biovar3	Garofolo2013	Giuliano Garofolo	West Mediterranean	2011			51	91	temp874	3	5	3	13	1	1	3	3	8	42	8
2013Garofolo_11805	Brucella_ITALIA_1	11805	Cattle	Floresta,Italy	B. melitensis_biovar3	Garofolo2013	Giuliano Garofolo	West Mediterranean	2011			51	91	temp875	3	5	3	13	1	1	3	3	8	42	8
2013Garofolo_11844	Brucella_ITALIA_1	11844	Sheep	Montalbano Elicona,Italy	B. melitensis_biovar3	Garofolo2013	Giuliano Garofolo	West Mediterranean	2011			51	91	temp875	3	5	3	13	1	1	3	3	8	42	8
2013Garofolo_11803	Brucella_ITALIA_1	11803	Goat	Montalbano Elicona,Italy	B. melitensis_biovar3	Garofolo2013	Giuliano Garofolo	West Mediterranean	2011			51	91	temp876	3	5	3	13	1	1	3	3	8	42	8
2013Garofolo_13517	Brucella_ITALIA_1	13517	Sheep	Castroreale,Italy	B. melitensis_biovar3	Garofolo2013	Giuliano Garofolo	West Mediterranean	2011			51	91	temp877	3	5	3	13	1	1	3	3	8	42	8
2013Garofolo_11828	Brucella_ITALIA_1	11828	Cattle	Montalbano Elicona,Italy	B. melitensis_biovar3	Garofolo2013	Giuliano Garofolo	West Mediterranean	2011			51	91	temp878	3	5	3	13	1	1	3	3	8	42	8
2013Garofolo_6058	Brucella_ITALIA_1	6058	Goat	San Luca,Italy	B. melitensis_biovar3	Garofolo2013	Giuliano Garofolo	West Mediterranean	2011			51	91	temp879	3	5	3	13	1	1	3	3	8	42	8
2013Garofolo_4498	Brucella_ITALIA_1	4498	Sheep	Roccafiorita,Italy	B. melitensis_biovar3	Garofolo2013	Giuliano Garofolo	West Mediterranean	2011			51	91	temp880	3	5	3	13	1	1	3	3	8	42	8
2013Garofolo_4480	Brucella_ITALIA_1	4480	Sheep	Montalbano Elicona,Italy	B. melitensis_biovar3	Garofolo2013	Giuliano Garofolo	West Mediterranean	2011			51	91	temp881	3	5	3	13	1	1	3	3	8	42	8
2013Garofolo_4488	Brucella_ITALIA_1	4488	Goat	Montalbano Elicona,Italy	B. melitensis_biovar3	Garofolo2013	Giuliano Garofolo	West Mediterranean	2011			51	91	temp881	3	5	3	13	1	1	3	3	8	42	8
2013Garofolo_11810	Brucella_ITALIA_1	11810	Goat	Scicli,Italy	B. melitensis_biovar3	Garofolo2013	Giuliano Garofolo	West Mediterranean	2011			51	91	temp881	3	5	3	13	1	1	3	3	8	42	8
2013Garofolo_11814	Brucella_ITALIA_1	11814	Sheep	Scicli,Italy	B. melitensis_biovar3	Garofolo2013	Giuliano Garofolo	West Mediterranean	2011			51	91	temp881	3	5	3	13	1	1	3	3	8	42	8
2013Garofolo_1994	Brucella_ITALIA_1	1994	Sheep	Montecorvino Pugliano,Italy	B. melitensis_biovar3	Garofolo2013	Giuliano Garofolo	West Mediterranean	2011			51	96	temp882	3	5	3	13	1	1	3	3	7	42	8
2013Garofolo_2461	Brucella_ITALIA_1	2461	Sheep	Montecorvino Pugliano,Italy	B. melitensis_biovar3	Garofolo2013	Giuliano Garofolo	West Mediterranean	2011			51	96	temp882	3	5	3	13	1	1	3	3	7	42	8
2013Garofolo_6299	Brucella_ITALIA_1	6299	Human	Salerno,Italy	B. melitensis_biovar3	Garofolo2013	Giuliano Garofolo	West Mediterranean	2011			51	96	temp882	3	5	3	13	1	1	3	3	7	42	8
2013Garofolo_3922	Brucella_ITALIA_1	3922	Goat	Montecorvino Pugliano,Italy	B. melitensis_biovar3	Garofolo2013	Giuliano Garofolo	West Mediterranean	2011			51	96	temp883	3	5	3	13	1	1	3	3	7	42	8
2013Garofolo_22840	Brucella_ITALIA_1	22840	Sheep	Montecorvino Pugliano,Italy	B. melitensis_biovar3	Garofolo2013	Giuliano Garofolo	West Mediterranean	2011			51	96	temp884	3	5	3	13	1	1	3	3	7	42	8
2013Garofolo_11789	Brucella_ITALIA_1	11789	Sheep	Santa Croce Camerina,Italy	B. melitensis_biovar3	Garofolo2013	Giuliano Garofolo	West Mediterranean	2011			51		temp885	3	5	3	13	1	1	3	3	6	42	8
2013Garofolo_6837	Brucella_ITALIA_1	6837	Sheep	Vieste,Italy	B. melitensis_biovar3	Garofolo2013	Giuliano Garofolo	West Mediterranean	2011			51	96	temp886	3	5	3	13	1	1	3	3	7	42	8
2013Garofolo_6838	Brucella_ITALIA_1	6838	Sheep	Rignano Graganico,Italy	B. melitensis_biovar3	Garofolo2013	Giuliano Garofolo	West Mediterranean	2011			51	96	temp886	3	5	3	13	1	1	3	3	7	42	8
2013Garofolo_15078	Brucella_ITALIA_1	15078	Sheep	Rignano Garganico,Italy	B. melitensis_biovar3	Garofolo2013	Giuliano Garofolo	West Mediterranean	2011			51	96	temp886	3	5	3	13	1	1	3	3	7	42	8
2013Garofolo_6839	Brucella_ITALIA_1	6839	Sheep	San Severo,Italy	B. melitensis_biovar3	Garofolo2013	Giuliano Garofolo	West Mediterranean	2011			51	96	temp887	3	5	3	13	1	1	3	3	7	42	8
2013Garofolo_11825	Brucella_ITALIA_1	11825	Sheep	Aci Catena,Italy	B. melitensis_biovar3	Garofolo2013	Giuliano Garofolo	West Mediterranean	2011			51	96	temp888	3	5	3	13	1	1	3	3	7	42	8
2013Garofolo_11826	Brucella_ITALIA_1	11826	Sheep	Aci Catena,Italy	B. melitensis_biovar3	Garofolo2013	Giuliano Garofolo	West Mediterranean	2011			51	96	temp888	3	5	3	13	1	1	3	3	7	42	8
2013Garofolo_4471	Brucella_ITALIA_1	4471	Sheep	Casteldaccia,Italy	B. melitensis_biovar3	Garofolo2013	Giuliano Garofolo	West Mediterranean	2011			51	96	temp359	3	5	3	13	1	1	3	3	7	42	8
2013Garofolo_4474	Brucella_ITALIA_1	4474	Sheep	Acicatena,Italy	B. melitensis_biovar3	Garofolo2013	Giuliano Garofolo	West Mediterranean	2011			51	96	temp359	3	5	3	13	1	1	3	3	7	42	8
2013Garofolo_4479	Brucella_ITALIA_1	4479	Sheep	Niscemi,Italy	B. melitensis_biovar3	Garofolo2013	Giuliano Garofolo	West Mediterranean	2011			51	96	temp359	3	5	3	13	1	1	3	3	7	42	8
2013Garofolo_4486	Brucella_ITALIA_1	4486	Sheep	Prizzi,Italy	B. melitensis_biovar3	Garofolo2013	Giuliano Garofolo	West Mediterranean	2011			51	96	temp359	3	5	3	13	1	1	3	3	7	42	8
2013Garofolo_4478	Brucella_ITALIA_1	4478	Sheep	Novara di Sicilia,Italy	B. melitensis_biovar3	Garofolo2013	Giuliano Garofolo	West Mediterranean	2011			51	96	temp359	3	5	3	13	1	1	3	3	7	42	8
2013Garofolo_4467	Brucella_ITALIA_1	4467	Sheep	Noto,Italy	B. melitensis_biovar3	Garofolo2013	Giuliano Garofolo	West Mediterranean	2011			51		temp889	3	5	3	13	1	1	3	3	7	39	8
2013Garofolo_6844	Brucella_ITALIA_1	6844	Sheep	San Severo,Italy	B. melitensis_biovar3	Garofolo2013	Giuliano Garofolo	West Mediterranean	2011			51	96	temp890	3	5	3	13	1	1	3	3	7	42	8
2013Garofolo_15082	Brucella_ITALIA_1	15082	Sheep	San Giovanni rotondo,Italy	B. melitensis_biovar3	Garofolo2013	Giuliano Garofolo	West Mediterranean	2011			51	96	temp891	3	5	3	13	1	1	3	3	7	42	8
2013Garofolo_20020	Brucella_ITALIA_1	20020	Sheep	San Marco Argentano,Italy	B. melitensis_biovar3	Garofolo2013	Giuliano Garofolo	West Mediterranean	2011					temp892	2	5	3	13	1	1	3	3	7	42	8
2013Garofolo_6057	Brucella_ITALIA_1	6057	Sheep	San Lucido,Italy	B. melitensis_biovar3	Garofolo2013	Giuliano Garofolo	West Mediterranean	2011					temp892	2	5	3	13	1	1	3	3	7	42	8
2013Garofolo_6059	Brucella_ITALIA_1	6059	Sheep	Reggio Emilia,Italy	B. melitensis_biovar3	Garofolo2013	Giuliano Garofolo	West Mediterranean	2011					temp892	2	5	3	13	1	1	3	3	7	42	8
2013Garofolo_6076	Brucella_ITALIA_1	6076	Cattle	Mongrassano,Italy	B. melitensis_biovar3	Garofolo2013	Giuliano Garofolo	West Mediterranean	2011					temp892	2	5	3	13	1	1	3	3	7	42	8
2013Garofolo_11798	Brucella_ITALIA_1	11798	Sheep	Messina,Italy	B. melitensis_biovar3	Garofolo2013	Giuliano Garofolo	West Mediterranean	2011			49	87	temp893	3	6	3	14	1	1	3	3	7	42	8
2013Garofolo_4500	Brucella_ITALIA_1	4500	Sheep	Messina,Italy	B. melitensis_biovar3	Garofolo2013	Giuliano Garofolo	West Mediterranean	2011			49	87	temp894	3	6	3	14	1	1	3	3	7	42	8
2013Garofolo_4497	Brucella_ITALIA_1	4497	Sheep	Messina,Italy	B. melitensis_biovar3	Garofolo2013	Giuliano Garofolo	West Mediterranean	2011			49	87	temp895	3	6	3	14	1	1	3	3	7	42	8
2013Garofolo_13552	Brucella_ITALIA_1	13552	Goat	Mandanici,Italy	B. melitensis_biovar3	Garofolo2013	Giuliano Garofolo	West Mediterranean	2011			49	87	temp896	3	6	3	14	1	1	3	3	7	42	8
2013Garofolo_7556	Brucella_ITALIA_1	7556	Sheep	Taviano,Italy	B. melitensis_biovar3	Garofolo2013	Giuliano Garofolo	West Mediterranean	2011			49	87	temp897	3	6	3	14	1	1	3	3	7	42	8
2013Garofolo_6061	Brucella_ITALIA_1	6061	Sheep	Rombiolo,Italy	B. melitensis_biovar3	Garofolo2013	Giuliano Garofolo	West Mediterranean	2011			49	87	temp898	3	6	3	14	1	1	3	3	7	42	8
2013Garofolo_12372	Brucella_ITALIA_1	12372	Sheep	Zungri,Italy	B. melitensis_biovar3	Garofolo2013	Giuliano Garofolo	West Mediterranean	2011			49	87	temp898	3	6	3	14	1	1	3	3	7	42	8
2013Garofolo_12373	Brucella_ITALIA_1	12373	Sheep	Rombiolo,Italy	B. melitensis_biovar3	Garofolo2013	Giuliano Garofolo	West Mediterranean	2011			49	87	temp898	3	6	3	14	1	1	3	3	7	42	8
2013Garofolo_12849	Brucella_ITALIA_1	12849	Sheep	Mileto,Italy	B. melitensis_biovar3	Garofolo2013	Giuliano Garofolo	West Mediterranean	2011			49	87	temp898	3	6	3	14	1	1	3	3	7	42	8
2013Garofolo_17475	Brucella_ITALIA_1	17475	Sheep	Zungri,Italy	B. melitensis_biovar3	Garofolo2013	Giuliano Garofolo	West Mediterranean	2011			49	87	temp898	3	6	3	14	1	1	3	3	7	42	8
2013Garofolo_9065	Brucella_ITALIA_1	9065	Sheep	Lamezia Terme,Italy	B. melitensis_biovar3	Garofolo2013	Giuliano Garofolo	West Mediterranean	2011			49	87	temp898	3	6	3	14	1	1	3	3	7	42	8
2013Garofolo_18945	Brucella_ITALIA_1	18945	Goat	Cleto,Italy	B. melitensis_biovar3	Garofolo2013	Giuliano Garofolo	West Mediterranean	2011			49	87	temp899	3	6	3	14	1	1	3	3	7	42	8
2013Garofolo_12841	Brucella_ITALIA_1	12841	Sheep	Gerocarne,Italy	B. melitensis_biovar3	Garofolo2013	Giuliano Garofolo	West Mediterranean	2011			49	87	temp900	3	6	3	14	1	1	3	3	7	42	8
2013Garofolo_12376	Brucella_ITALIA_1	12376	Cattle	Zungri,Italy	B. melitensis_biovar3	Garofolo2013	Giuliano Garofolo	West Mediterranean	2011			49	87	temp901	3	6	3	14	1	1	3	3	7	42	8
2013Garofolo_13541	Brucella_ITALIA_1	13541	Goat	Caltagirone,Italy	B. melitensis_biovar3	Garofolo2013	Giuliano Garofolo	West Mediterranean	2011			49	87	temp902	3	6	3	14	1	1	3	3	7	42	8
2013Garofolo_13543	Brucella_ITALIA_1	13543	Sheep	Mineo,Italy	B. melitensis_biovar3	Garofolo2013	Giuliano Garofolo	West Mediterranean	2011			49	87	temp903	3	6	3	14	1	1	3	3	7	42	8
2013Garofolo_2299	Brucella_ITALIA_1	2299	Sheep	Ugento,Italy	B. melitensis_biovar3	Garofolo2013	Giuliano Garofolo	West Mediterranean	2011			49	87	temp904	3	6	3	14	1	1	3	3	7	42	8
2013Garofolo_13537	Brucella_ITALIA_1	13537	Sheep	Sperlingua,Italy	B. melitensis_biovar3	Garofolo2013	Giuliano Garofolo	West Mediterranean	2011			49	87	temp348	3	6	3	14	1	1	3	3	7	42	8
2013Garofolo_11793	Brucella_ITALIA_1	11793	Goat	Caltanissetta,Italy	B. melitensis_biovar3	Garofolo2013	Giuliano Garofolo	West Mediterranean	2011			49	87	temp277	3	6	3	14	1	1	3	3	7	42	8
2013Garofolo_11782	Brucella_ITALIA_1	11782	Goat	Aci bonaccorsi,Italy	B. melitensis_biovar3	Garofolo2013	Giuliano Garofolo	West Mediterranean	2011			49	87	temp905	3	6	3	14	1	1	3	3	7	42	8
2013Garofolo_13535	Brucella_ITALIA_1	13535	Sheep	Tremestieri Etneo,Italy	B. melitensis_biovar3	Garofolo2013	Giuliano Garofolo	West Mediterranean	2011			49	87	temp905	3	6	3	14	1	1	3	3	7	42	8
2013Garofolo_19428	Brucella_ITALIA_1	19428	Sheep	Tremestieri Etneo,Italy	B. melitensis_biovar3	Garofolo2013	Giuliano Garofolo	West Mediterranean	2011			49	87	temp905	3	6	3	14	1	1	3	3	7	42	8
2013Garofolo_585	Brucella_ITALIA_1	585	Cattle	Apricena,Italy	B. melitensis_biovar3	Garofolo2013	Giuliano Garofolo	West Mediterranean	2011			49	87	temp906	3	6	3	14	1	1	3	3	7	42	8
2013Garofolo_6842	Brucella_ITALIA_1	6842	Goat	Massafra,Italy	B. melitensis_biovar3	Garofolo2013	Giuliano Garofolo	West Mediterranean	2011			49	87	temp906	3	6	3	14	1	1	3	3	7	42	8
2013Garofolo_744	Brucella_ITALIA_1	744	Sheep	Apricena,Italy	B. melitensis_biovar3	Garofolo2013	Giuliano Garofolo	West Mediterranean	2011					temp907	4	6	3	14	2	1	3	3	7	42	8
2013Garofolo_6840	Brucella_ITALIA_1	6840	Sheep	Massafra,Italy	B. melitensis_biovar3	Garofolo2013	Giuliano Garofolo	West Mediterranean	2011			49	87	temp908	3	6	3	14	1	1	3	3	7	42	8
2013Garofolo_1169	Brucella_ITALIA_1	1169	Goat	Pizzoni,Italy	B. melitensis_biovar3	Garofolo2013	Giuliano Garofolo	West Mediterranean	2011			49	87	temp909	3	6	3	14	1	1	3	3	7	42	8
2013Garofolo_1171	Brucella_ITALIA_1	1171	Sheep	Briatico,Italy	B. melitensis_biovar3	Garofolo2013	Giuliano Garofolo	West Mediterranean	2011			49	87	temp909	3	6	3	14	1	1	3	3	7	42	8
2013Garofolo_3271	Brucella_ITALIA_1	3271	Sheep	Briatico,Italy	B. melitensis_biovar3	Garofolo2013	Giuliano Garofolo	West Mediterranean	2011			49	87	temp909	3	6	3	14	1	1	3	3	7	42	8
2013Garofolo_15272	Brucella_ITALIA_1	15272	Cattle	Foggia,Italy	B. melitensis_biovar3	Garofolo2013	Giuliano Garofolo	West Mediterranean	2012			49	87	temp910	3	6	3	14	1	1	3	3	7	42	8
2013Garofolo_18942	Brucella_ITALIA_1	18942	Sheep	Chiaravalle Centrale,Italy	B, melitensis_biovar3	Garofolo2013	Giuliano Garofolo	West Mediterranean	2011			49	87	temp911	3	6	3	14	1	1	3	3	7	42	8
2013Garofolo_1164	Brucella_ITALIA_1	1164	Sheep	Chiaravalle Centrale,Italy	B. melitensis_biovar3	Garofolo2013	Giuliano Garofolo	West Mediterranean	2011			49	87	temp912	3	6	3	14	1	1	3	3	7	42	8
2013Garofolo_13553	Brucella_ITALIA_1	13553	Sheep	Marsala,Italy	B. melitensis_biovar3	Garofolo2013	Giuliano Garofolo	West Mediterranean	2011			49	162	temp913	3	6	3	14	1	1	3	3	8	42	8
2013Garofolo_11802	Brucella_ITALIA_1	11802	Goat	Barcellona Pozzo di Gotto,Italy	B. melitensis_biovar3	Garofolo2013	Giuliano Garofolo	West Mediterranean	2011			88	154	temp914	3	6	3	13	1	1	3	3	7	42	8
2013Garofolo_11842	Brucella_ITALIA_1	11842	Sheep	Barcellona Pozzo di Gotto,Italy	B. melitensis_biovar3	Garofolo2013	Giuliano Garofolo	West Mediterranean	2011			88	154	temp914	3	6	3	13	1	1	3	3	7	42	8
2013Garofolo_21687	Brucella_ITALIA_1	21687	Sheep	Petrizzi,Italy	B. melitensis_biovar3	Garofolo2013	Giuliano Garofolo	West Mediterranean	2011			49		temp915	3	6	3	14	1	1	3	3	6	42	8
2013Garofolo_11791	Brucella_ITALIA_1	11791	Sheep	Noto,Italy	B. melitensis_biovar3	Garofolo2013	Giuliano Garofolo	West Mediterranean	2011					temp916	3	7	3	14	1	1	3	3	7	42	8
2006LeFlèche#082	Brucella2012	BCCN#77-6	goat	Nice, France	B. melitensis 2	Le Flèche2006	Gilles Vergnaud	West mediterranean	1977	7.26559	43.696	51	96	temp79	3	5	3	13	1	1	3	3	7	42	8
2006LeFlèche#083	Brucella2012	BCCN#80-39	sheep	Digne-les-Bains, France	B. melitensis 2	Le Flèche2006	Gilles Vergnaud	West mediterranean	1980	6.23598	44.0922	51	95	temp80	3	5	3	13	1	1	3	3	7	46	8
2006LeFlèche#086	Brucella2012	BCCN#95-33	sheep	Sicilia, Italia	B. melitensis 2	Le Flèche2006	Gilles Vergnaud	West mediterranean	1995	14.0154	37.6	51	96	temp83	3	5	3	13	1	1	3	3	7	42	8
2006LeFlèche#087	Brucella2012	BCCN#91-243	sheep	Tunisia	B. melitensis 3	Le Flèche2006	Gilles Vergnaud	West mediterranean	1991	9.5375	33.8869	51	94	temp84	3	5	3	13	1	1	3	3	7	44	8
2006LeFlèche#088	Brucella2012	BCCN#95-30	sheep	Sicilia, Italia	B. melitensis 3	Le Flèche2006	Gilles Vergnaud	West mediterranean	1995	14.0154	37.6	49	89	temp85	3	6	3	14	1	1	3	3	7	44	8
2006LeFlèche#089	Brucella2012	BCCN#95-36	goat	Sicilia, Italia	B. melitensis 3	Le Flèche2006	Gilles Vergnaud	West mediterranean	1995	14.0154	37.6	49	88	temp86	3	6	3	14	1	1	3	3	8	44	8
2006LeFlèche#092	Brucella2012	BCCN#96-56	sheep	Sicilia, Italia	B. melitensis 3	Le Flèche2006	Gilles Vergnaud	West mediterranean	1996	14.0154	37.6	49	87	temp89	3	6	3	14	1	1	3	3	7	42	8
2006LeFlèche#093	Brucella2012	BCCN#96-97	cattle	Sicilia, Italia	B. melitensis 3	Le Flèche2006	Gilles Vergnaud	West mediterranean	1996	14.0154	37.6	50	86	temp90	3	5	3	14	1	1	3	3	7	42	8
2006LeFlèche#096	Brucella2012	BCCN#92-106a	unknown	Algeria	B. melitensis 3	Le Flèche2006	Gilles Vergnaud	West mediterranean	1992	1.65963	28.0339	51	94	temp93	3	5	3	13	1	1	3	3	7	44	8
2006LeFlèche#097	Brucella2012	BCCN#94-16	cattle	Rodez, France	B. melitensis 3	Le Flèche2006	Gilles Vergnaud	West mediterranean	1994	2.57599	44.3494	51	96	temp94	3	5	3	13	1	1	3	3	7	42	8
2006LeFlèche#099	Brucella2012	BCCN#92-117	sheep	Rodez, France	B. melitensis rough	Le Flèche2006	Gilles Vergnaud	West mediterranean	1992	2.57599	44.3494	51	96	temp96	3	5	3	13	1	1	3	3	7	42	8
2007AlDahouk#008	Brucella2012	BCCN#74-235	human	Lyon, France	B. melitensis 2	Al Dahouk2007	Gilles Vergnaud	West mediterranean	1974	4.83566	45.764	51	96	temp207	3	5	3	13	1	1	3	3	7	42	8
2007AlDahouk#013	Brucella2012	BCCN#92-42	human	Tunisia	B. melitensis 3	Al Dahouk2007	Gilles Vergnaud	West mediterranean	1992	9.5375	33.8869	51	93	temp212	3	5	3	13	1	1	3	3	5	42	8
2007AlDahouk#015	Brucella2012	BCCN#02-2	human	Tunisia	B. melitensis 3	Al Dahouk2007	Gilles Vergnaud	West mediterranean	2002	9.5375	33.8869	51	96		3	5	3	13	1	1	3	3	7	42	8
2007AlDahouk#016	Brucella2012	BCCN#02-3	human	Tunisia	B. melitensis 3	Al Dahouk2007	Gilles Vergnaud	West mediterranean	2002	9.5375	33.8869	51	92	temp214	3	5	3	13	1	1	3	3	9	42	8
2007AlDahouk#017	Brucella2012	BCCN#02-4	human	Tunisia	B. melitensis 3	Al Dahouk2007	Gilles Vergnaud	West mediterranean	2002	9.5375	33.8869	51	96	temp215	3	5	3	13	1	1	3	3	7	42	8
2007AlDahouk#018	Brucella2012	BCCN#02-5	human	Tunisia	B. melitensis 3	Al Dahouk2007	Gilles Vergnaud	West mediterranean	2002	9.5375	33.8869	51	92	temp216	3	5	3	13	1	1	3	3	9	42	8
2007AlDahouk#019	Brucella2012	BCCN#02-6	human	Tunisia	B. melitensis 3	Al Dahouk2007	Gilles Vergnaud	West mediterranean	2002	9.5375	33.8869	51	92	temp217	3	5	3	13	1	1	3	3	9	42	8
2007AlDahouk#021	Brucella2012	BCCN#03-13	human	Nice, France	B. melitensis 3	Al Dahouk2007	Gilles Vergnaud	West mediterranean	2003	7.26559	43.696	51	94	temp219	3	5	3	13	1	1	3	3	7	44	8
2007AlDahouk#022	Brucella2012	BCCN#96-148	human	Algeria	B. melitensis 3	Al Dahouk2007	Gilles Vergnaud	West mediterranean	1996	1.65963	28.0339	51	94	temp220	3	5	3	13	1	1	3	3	7	44	8
2007AlDahouk#024	Brucella2012	BCCN#96-144	human	Algeria	B. melitensis rough	Al Dahouk2007	Gilles Vergnaud	West mediterranean	1996	1.65963	28.0339	51	90	temp222	3	5	3	13	1	1	3	3	8	44	8
2007AlDahouk#025	Brucella2012	BCCN#96-147	human	Algeria	B. melitensis rough	Al Dahouk2007	Gilles Vergnaud	West mediterranean	1996	1.65963	28.0339	51	92	temp223	3	5	3	13	1	1	3	3	9	42	8
2007AlDahouk#049	Brucella2012	BfR 1	human	Bern, Switzerland	B. melitensis 2	Al Dahouk2007	Gilles Vergnaud	West mediterranean	1999	7.44461	46.9479	51	91	temp246	3	5	3	13	1	1	3	3	8	42	8
2007AlDahouk#050	Brucella2012	BfR 2	human	Bern, Switzerland	B. melitensis 2	Al Dahouk2007	Gilles Vergnaud	West mediterranean	2000	7.44461	46.9479	51	96	temp247	3	5	3	13	1	1	3	3	7	42	8
2007AlDahouk#065	Brucella2012	BfR 31	human	München, Germany	B. melitensis 2	Al Dahouk2007	Gilles Vergnaud	West mediterranean	2001			51	96	temp262	3	5	3	13	1	1	3	3	7	42	8
2007AlDahouk#068	Brucella2012	BfR 35	human	München, Germany	B. melitensis 2	Al Dahouk2007	Gilles Vergnaud	West mediterranean	2000			51	96	temp265	3	5	3	13	1	1	3	3	7	42	8
2007AlDahouk#078	Brucella2012	BfR 53	human	Bern, Switzerland	B. melitensis 2	Al Dahouk2007	Gilles Vergnaud	West mediterranean	2001	7.44461	46.9479	51	94	temp275	3	5	3	13	1	1	3	3	7	44	8
2007AlDahouk#080	Brucella2012	BfR 56	human	Bern, Switzerland	B. melitensis 2	Al Dahouk2007	Gilles Vergnaud	West mediterranean	2002	7.44461	46.9479	49	87	temp277	3	6	3	14	1	1	3	3	7	42	8
2007AlDahouk#081	Brucella2012	BfR 57	human	Bern, Switzerland	B. melitensis 2	Al Dahouk2007	Gilles Vergnaud	West mediterranean	2002	7.44461	46.9479	49	87	temp278	3	6	3	14	1	1	3	3	7	42	8
2007AlDahouk#082	Brucella2012	BfR 58	human	Italy	B. melitensis 2	Al Dahouk2007	Gilles Vergnaud	West mediterranean	2004	12.5674	41.8719	49	87	temp279	3	6	3	14	1	1	3	3	7	42	8
2007AlDahouk#083	Brucella2012	BfR 59	human	Italy	B. melitensis 2	Al Dahouk2007	Gilles Vergnaud	West mediterranean	2004	12.5674	41.8719	51	91	temp280	3	5	3	13	1	1	3	3	8	42	8
2007AlDahouk#093	Brucella2012	BfR 70	human	Italy	B. melitensis 3	Al Dahouk2007	Gilles Vergnaud	West mediterranean	1999	12.5674	41.8719	49	87	temp290	3	6	3	14	1	1	3	3	7	42	8
2007AlDahouk#097	Brucella2012	BfR 74	human	Italy	B. melitensis 3	Al Dahouk2007	Gilles Vergnaud	West mediterranean	2000	12.5674	41.8719	49	89	temp294	3	6	3	14	1	1	3	3	7	44	8
2007AlDahouk#104	Brucella2012	BfR 83	human	Italy	B. melitensis 3	Al Dahouk2007	Gilles Vergnaud	West mediterranean	1996	12.5674	41.8719	51	96	temp301	3	5	3	13	1	1	3	3	7	42	8
2007Marianelli#002	Brucella2012	DG1	human	Catania, Italy	B. melitensis 3	Marianelli2007	Cinzia Marianelli	West mediterranean	2005	15.0829	37.508	49	162	temp344	3	6	3	14	1	1	3	3	8	42	8
2007Marianelli#003	Brucella2012	GV2	human	Catania, Italy	B. melitensis 3	Marianelli2007	Cinzia Marianelli	West mediterranean	2005	15.0829	37.508	51	96	temp345	3	5	3	13	1	1	3	3	7	42	8
2007Marianelli#004	Brucella2012	CM10	human	Catania, Italy	B. melitensis 3	Marianelli2007	Cinzia Marianelli	West mediterranean	2005	15.0829	37.508	49	87	temp346	3	6	3	14	1	1	3	3	7	42	8
2007Marianelli#005	Brucella2012	CS13	human	Catania, Italy	B. melitensis 3	Marianelli2007	Cinzia Marianelli	West mediterranean	2005	15.0829	37.508	51	96	temp347	3	5	3	13	1	1	3	3	7	42	8
2007Marianelli#006	Brucella2012	BL9	human	Catania, Italy	B. melitensis 3	Marianelli2007	Cinzia Marianelli	West mediterranean	2005	15.0829	37.508	49	87	temp348	3	6	3	14	1	1	3	3	7	42	8
2007Marianelli#007	Brucella2012	MM14	human	Catania, Italy	B. melitensis 3	Marianelli2007	Cinzia Marianelli	West mediterranean	2005	15.0829	37.508	51	96	temp349	3	5	3	13	1	1	3	3	7	42	8
2007Marianelli#008	Brucella2012	AM12	human	Catania, Italy	B. melitensis 3	Marianelli2007	Cinzia Marianelli	West mediterranean	2005	15.0829	37.508	51	91	temp350	3	5	3	13	1	1	3	3	8	42	8
2007Marianelli#009	Brucella2012	BC6	human	Catania, Italy	B. melitensis 3	Marianelli2007	Cinzia Marianelli	West mediterranean	2005	15.0829	37.508	49	87	temp351	3	6	3	14	1	1	3	3	7	42	8
2007Marianelli#010	Brucella2012	PD11	human	Catania, Italy	B. melitensis 3	Marianelli2007	Cinzia Marianelli	West mediterranean	2005	15.0829	37.508	51	96	temp352	3	5	3	13	1	1	3	3	7	42	8
2007Marianelli#011	Brucella2012	CV5	human	Catania, Italy	B. melitensis 3	Marianelli2007	Cinzia Marianelli	West mediterranean	2005	15.0829	37.508	49	87	temp353	3	6	3	14	1	1	3	3	7	42	8
2007Marianelli#012	Brucella2012	MA5	human	Catania, Italy	B. melitensis 3	Marianelli2007	Cinzia Marianelli	West mediterranean	2005	15.0829	37.508	51	96	temp354	3	5	3	13	1	1	3	3	7	42	8
2007Marianelli#013	Brucella2012	SP4	human	Catania, Italy	B. melitensis 3	Marianelli2007	Cinzia Marianelli	West mediterranean	2005	15.0829	37.508	51	91	temp355	3	5	3	13	1	1	3	3	8	42	8
2007Marianelli#014	Brucella2012	DZ7	human	Catania, Italy	B. melitensis 3	Marianelli2007	Cinzia Marianelli	West mediterranean	2005	15.0829	37.508	51	96	temp356	3	5	3	13	1	1	3	3	7	42	8
2007Marianelli#015	Brucella2012	GA8	human	Catania, Italy	B. melitensis 3	Marianelli2007	Cinzia Marianelli	West mediterranean	2005	15.0829	37.508	88	154	temp357	3	6	3	13	1	1	3	3	7	42	8
2007Marianelli#016	Brucella2012	GR6	human	Catania, Italy	B. melitensis 3	Marianelli2007	Cinzia Marianelli	West mediterranean	2005	15.0829	37.508	88	155	temp358	3	6	3	13	1	1	3	3	8	42	8
2007Marianelli#017	Brucella2012	DN5	human	Catania, Italy	B. melitensis 3	Marianelli2007	Cinzia Marianelli	West mediterranean	2005	15.0829	37.508	51	96	temp359	3	5	3	13	1	1	3	3	7	42	8
2007Marianelli#018	Brucella2012	ST4	human	Catania, Italy	B. melitensis 3	Marianelli2007	Cinzia Marianelli	West mediterranean	2005	15.0829	37.508	51	96	temp360	3	5	3	13	1	1	3	3	7	42	8
2008Marianelli#1	Brucella2012	PZ2	human	Roma, Italy	B. melitensis 3	Marianelli2008	Cinzia Marianelli	West mediterranean	2006	12.4825	41.8929	51	96	temp386	3	5	3	13	1	1	3	3	7	42	8
2010Alvarez#001	Brucella2012	farmA	cattle	Spain	B. melitensis 3	Alvarez2010	Joaquín Goyache	West mediterranean	2007	-3.74922	40.4637	51	96		3	5	3	13	1	1	3	3	7		8
2010Alvarez#002	Brucella2012	farmA	cattle	Spain	B. melitensis 3	Alvarez2010	Joaquín Goyache	West mediterranean	2007	-3.74922	40.4637	51	96		3	5	3	13	1	1	3	3	7		8
2010Alvarez#003	Brucella2012	farmB	cattle	Spain	B. melitensis 3	Alvarez2010	Joaquín Goyache	West mediterranean	2007	-3.74922	40.4637	51	96		3	5	3	13	1	1	3	3	7		8
2010Alvarez#004	Brucella2012	farmC	cattle	Spain	B. melitensis 3	Alvarez2010	Joaquín Goyache	West mediterranean	2007	-3.74922	40.4637	51	96		3	5	3	13	1	1	3	3	7		8
2010Alvarez#005	Brucella2012		human	Spain	B. melitensis 3	Alvarez2010	Joaquín Goyache	West mediterranean	2007	-3.74922	40.4637	51	96		3	5	3	13	1	1	3	3	7		8
2010Alvarez#006	Brucella2012	farmD	Sheep	Spain	B. melitensis 3	Alvarez2010	Joaquín Goyache	West mediterranean	2007	-3.74922	40.4637	51	96		3	5	3	13	1	1	3	3	7		8
2010Alvarez#007	Brucella2012	farmD	Sheep	Spain	B. melitensis 3	Alvarez2010	Joaquín Goyache	West mediterranean	2007	-3.74922	40.4637	51	96		3	5	3	13	1	1	3	3	7		8
2010Alvarez#008	Brucella2012	farmD	Sheep	Spain	B. melitensis 3	Alvarez2010	Joaquín Goyache	West mediterranean	2007	-3.74922	40.4637	51	96		3	5	3	13	1	1	3	3	7		8
2010Valdezate#068	Brucella2012	#20040082	human	Barcelona, Spain	B. melitensis	Valdezate2010	Sylvia Valdezate	West mediterranean	2004	2.1734	41.3851	51	158	temp594	3	5	3	13	1	1	3	3	5	40	7
2010Valdezate#073	Brucella2012	#20000326	human	Cordoba, Spain	B. melitensis	Valdezate2010	Sylvia Valdezate	West mediterranean	2000	-4.77938	37.8882	51	160	temp599	3	5	3	13	1	1	3	3	5	50	7
2010Valdezate#075	Brucella2012	#20040020	human	Barcelona, Spain	B. melitensis	Valdezate2010	Sylvia Valdezate	West mediterranean	2004	2.1734	41.3851	51	157	temp601	3	5	3	13	1	1	3	3	7	40	7
2010Valdezate#077	Brucella2012	#20050707	human	Madrid, Spain	B. melitensis	Valdezate2010	Sylvia Valdezate	West mediterranean	2005	-3.70379	40.4168	51	157	temp603	3	5	3	13	1	1	3	3	7	40	7
2010Valdezate#083	Brucella2012	#20071672	human	Girona, Spain	B. melitensis	Valdezate2010	Sylvia Valdezate	West mediterranean	2007	2.82143	41.9794	51	161	temp609	3	5	3	13	1	1	3	3	7	50	7
2010Valdezate#084	Brucella2012	#20070849	human	Las Palmas, Spain	B. melitensis	Valdezate2010	Sylvia Valdezate	West mediterranean	2007	-15.4409	28.1132	51	159	temp610	3	5	3	13	1	1	3	3	7	42	7
2010Valdezate#093	Brucella2012	#20091040	human	Leon, Spain	B. melitensis	Valdezate2010	Sylvia Valdezate	West mediterranean	2009	-5.5671	42.5987	51	153	temp619	3	5	3	13	1	1	3	3	9	44	8
2010Valdezate#100	Brucella2012	#20091419	human	Alava, Spain	B. melitensis	Valdezate2010	Sylvia Valdezate	West mediterranean	2009	-2.69839	42.91	51	156	temp626	3	5	3	13	1	1	3	3	7	44	9
2012Ferreira#003	Brucella2012	REF Ether			B. melitensis 3	Ferreira2012	Cristina Ferreira	West mediterranean				51	96	temp735	3	5	3	13	1	1	3	3	7	42	8
2013PerezSancho#5	Brucella_Egypt_2013	5	cow	Egypt	Brucella melitensis		Marta Pérez-Sancho	West mediterranean	2002-2007			51			3	5	3	13	1	1	3	3	8		8
2013PerezSancho#6	Brucella_Egypt_2013	6	cow	Egypt	Brucella melitensis		Marta Pérez-Sancho	West mediterranean	2002-2007			51			3	5	3	13	1	1	3	3	8		8
2013PerezSancho#7	Brucella_Egypt_2013	7	sheep	Egypt	Brucella melitensis		Marta Pérez-Sancho	West mediterranean	2007			51			3	5	3	13	1	1	3	3	7		8
2013PerezSancho#8	Brucella_Egypt_2013	8	cow	Egypt	Brucella melitensis		Marta Pérez-Sancho	West mediterranean	2002-2007			51			3	5	3	13	1	1	3	3	7		8
2013PerezSancho#9	Brucella_Egypt_2013	9	cow	Egypt	Brucella melitensis		Marta Pérez-Sancho	West mediterranean	2006-2007			51			3	5	3	13	1	1	3	3	8		8
2013PerezSancho#11	Brucella_Egypt_2013	11	cow	Egypt	Brucella melitensis		Marta Pérez-Sancho	West mediterranean	2006-2207			51			3	5	3	13	1	1	3	3	8		8
2013PerezSancho#12	Brucella_Egypt_2013	12	cow	Egypt	Brucella melitensis		Marta Pérez-Sancho	West mediterranean	2006-2007			51			3	5	3	13	1	1	3	3	8		8
2013PerezSancho#15	Brucella_Egypt_2013	15	cow	Egypt	Brucella melitensis		Marta Pérez-Sancho	West mediterranean	2006-2007			51			3	5	3	13	1	1	3	3	8		8
2013PerezSancho#16	Brucella_Egypt_2013	16	sheep	Egypt	Brucella melitensis		Marta Pérez-Sancho	West mediterranean	2006-2007			51			3	5	3	13	1	1	3	3	8		8
2013PerezSancho#17	Brucella_Egypt_2013	17	goat	Egypt	Brucella melitensis		Marta Pérez-Sancho	West mediterranean	2006-2007			51			3	5	3	13	1	1	3	3	8		8
2013PerezSancho#18	Brucella_Egypt_2013	18	buffalo	Egypt	Brucella melitensis		Marta Pérez-Sancho	West mediterranean	2006-2007			51			3	5	3	13	1	1	3	3	8		8
2013PerezSancho#19	Brucella_Egypt_2013	19	cow	Egypt	Brucella melitensis		Marta Pérez-Sancho	West mediterranean	2006-2007			51			3	5	3	13	1	1	3	3	8		8
2013PerezSancho#20	Brucella_Egypt_2013	20	buffalo	Egypt	Brucella melitensis		Marta Pérez-Sancho	West mediterranean	2007			51			3	5	3	13	1	1	3	3	8		8
1	Brucella_Kuwait_2016	BRU001	Human	Kuwait	B.melitensis		Habibi N			47.4818	29.3117				1	5	3	12	2	2	3	2	5	44	9
2	Brucella_Kuwait_2016	BRU002	Human	Kuwait	B.melitensis		Habibi N			47.4818	29.3117				1	5	3	12	2	2	3	2	5	43	9
16	Brucella_Kuwait_2016	BRU016	Human	Kuwait	B.melitensis		Habibi N			47.4818	29.3117				1	5	3	12	2	2	3	2	5	44	9
17	Brucella_Kuwait_2016	BRU017	Human	Kuwait	B.melitensis		Habibi N			47.4818	29.3117				1	5	3	12	2	2	3	2	5	43	9
18	Brucella_Kuwait_2016	BRU018	Human	Kuwait	B.melitensis		Habibi N			47.4818	29.3117				1	5	3	12	2	2	3	2	5	43	8
20	Brucella_Kuwait_2016	BRU020	Human	Kuwait	B.melitensis		Habibi N			47.4818	29.3117				1	5	3	12	2	2	3	2	5	43	6
22	Brucella_Kuwait_2016	BRU022	Human	Kuwait	B.melitensis		Habibi N			47.4818	29.3117				1	5	3	12	2	2	3	2	5	43	8
24	Brucella_Kuwait_2016	BRU024	Human	Kuwait	B.melitensis		Habibi N			47.4818	29.3117				1	5	3	12	2	2	3	2	6	45	9
25	Brucella_Kuwait_2016	BRU025	Human	Kuwait	B.melitensis		Habibi N			47.4818	29.3117				1	5	3	12	2	2	3	2	6	45	9
29	Brucella_Kuwait_2016	BRU029	Human	Kuwait	B.melitensis		Habibi N			47.4818	29.3117				1	5	3	12	2	2	3	2	6	44	9
31	Brucella_Kuwait_2016	BRU031	Human	Kuwait	B.melitensis		Habibi N			47.4818	29.3117				1	5	3	12	2	2	3	2	7	45	9
32	Brucella_Kuwait_2016	BRU032	Human	Kuwait	B.melitensis		Habibi N			47.4818	29.3117				1	5	3	12	2	2	3	2	5	44	9
34	Brucella_Kuwait_2016	BRU034	Human	Kuwait	B.melitensis		Habibi N			47.4818	29.3117				1	5	3	12	2	2	3	2	7	44	9
39	Brucella_Kuwait_2016	BRU039	Human	Kuwait	B.melitensis		Habibi N			47.4818	29.3117				1	5	3	12	2	2	3	2	5	43	8
43	Brucella_Kuwait_2016	BRU043	Human	Kuwait	B.melitensis		Habibi N			47.4818	29.3117				1	5	3	12	2	2	3	2	6	46	8
62	Brucella_Kuwait_2016	BRU062	Human	Kuwait	B.melitensis		Habibi N			47.4818	29.3117				1	5	3	12	2	2	3	2	6	46	9
72	Brucella_Kuwait_2016	BRU072	Human	Kuwait	B.melitensis		Habibi N			47.4818	29.3117				1	5	3	12	2	2	3	2	5	41	9
79	Brucella_Kuwait_2016	BRU079	Human	Kuwait	B.melitensis		Habibi N			47.4818	29.3117				1	5	3	12	2	2	3	2	5	43	9
80	Brucella_Kuwait_2016	BRU080	Human	Kuwait	B.melitensis		Habibi N			47.4818	29.3117				1	5	3	12	2	2	3	2	5	41	9
82	Brucella_Kuwait_2016	BRU082	Human	Kuwait	B.melitensis		Habibi N			47.4818	29.3117				1	5	3	12	2	2	3	2	6	44	9
83	Brucella_Kuwait_2016	BRU083	Human	Kuwait	B.melitensis		Habibi N			47.4818	29.3117				1	5	3	12	2	2	3	2	6	44	9
85	Brucella_Kuwait_2016	BRU085	Human	Kuwait	B.melitensis		Habibi N			47.4818	29.3117				1	5	3	12	2	2	3	2	6	44	9
87	Brucella_Kuwait_2016	BRU087	Human	Kuwait	B.melitensis		Habibi N			47.4818	29.3117				1	5	3	12	2	2	3	2	6	44	9
88	Brucella_Kuwait_2016	BRU088	Human	Kuwait	B.melitensis		Habibi N			47.4818	29.3117				1	5	3	12	2	2	3	2	5	43	9
90	Brucella_Kuwait_2016	BRU090	Human	Kuwait	B.melitensis		Habibi N			47.4818	29.3117				1	5	3	12	2	2	3	2	5	43	9
92	Brucella_Kuwait_2016	BRU092	Human	Kuwait	B.melitensis		Habibi N			47.4818	29.3117				1	5	3	12	2	2	3	2	5	41	9
100	Brucella_Kuwait_2016	BRU100	Human	Kuwait	B.melitensis		Habibi N			47.4818	29.3117				1	5	3	12	2	2	3	2	6	45	9
103	Brucella_Kuwait_2016	BRU103	Human	Kuwait	B.melitensis		Habibi N			47.4818	29.3117				1	5	3	12	2	2	3	2	6	44	9
105	Brucella_Kuwait_2016	BRU105	Human	Kuwait	B.melitensis		Habibi N			47.4818	29.3117				1	5	3	12	2	2	3	2	5	43	9
106	Brucella_Kuwait_2016	BRU106	Human	Kuwait	B.melitensis		Habibi N			47.4818	29.3117				1	5	3	12	2	2	3	2	5	41	9
107	Brucella_Kuwait_2016	BRU107	Human	Kuwait	B.melitensis		Habibi N			47.4818	29.3117				1	5	3	12	2	2	3	2	5	41	9
108	Brucella_Kuwait_2016	BRU108	Human	Kuwait	B.melitensis		Habibi N			47.4818	29.3117				1	5	3	12	2	2	3	2	5	41	9
109	Brucella_Kuwait_2016	BRU109	Human	Kuwait	B.melitensis		Habibi N			47.4818	29.3117				1	5	3	12	2	2	3	2	6	44	9
110	Brucella_Kuwait_2016	BRU110	Human	Kuwait	B.melitensis		Habibi N			47.4818	29.3117				1	5	3	12	2	2	3	2	6	45	9
112	Brucella_Kuwait_2016	BRU112	Human	Kuwait	B.melitensis		Habibi N			47.4818	29.3117				1	5	3	12	2	2	3	2	6	45	9
116	Brucella_Kuwait_2016	BRU116	Human	Kuwait	B.melitensis		Habibi N			47.4818	29.3117				1	5	3	12	2	2	3	2	7	44	8
117	Brucella_Kuwait_2016	BRU117	Human	Kuwait	B.melitensis		Habibi N			47.4818	29.3117				1	5	3	12	2	2	3	2	5	43	9
118	Brucella_Kuwait_2016	BRU118	Human	Kuwait	B.melitensis		Habibi N			47.4818	29.3117				1	5	3	12	2	2	3	2	5	43	9
30	Brucella_Kuwait_2016	BRU030	Human	Kuwait	B.melitensis		Habibi N			47.4818	29.3117				1	5	3	12	2	2	3	2	5	45	9
5	Brucella_Kuwait_2016	BRU005	Human	Kuwait	B.melitensis		Habibi N			47.4818	29.3117				1	5	3	12	3	2	3	2	5	43	9
9	Brucella_Kuwait_2016	BRU009	Human	Kuwait	B.melitensis		Habibi N			47.4818	29.3117				1	5	3	12	3	2	3	2	5	45	9
14	Brucella_Kuwait_2016	BRU014	Human	Kuwait	B.melitensis		Habibi N			47.4818	29.3117				1	5	3	12	3	2	3	2	6	45	9
15	Brucella_Kuwait_2016	BRU015	Human	Kuwait	B.melitensis		Habibi N			47.4818	29.3117				1	5	3	12	3	2	3	2	6	45	9
23	Brucella_Kuwait_2016	BRU023	Human	Kuwait	B.melitensis		Habibi N			47.4818	29.3117				1	5	3	12	3	2	3	2	5	43	8
28	Brucella_Kuwait_2016	BRU028	Human	Kuwait	B.melitensis		Habibi N			47.4818	29.3117				1	5	3	12	3	2	3	2	6	44	9
38	Brucella_Kuwait_2016	BRU038	Human	Kuwait	B.melitensis		Habibi N			47.4818	29.3117				1	5	3	12	3	2	3	2	5	43	8
41	Brucella_Kuwait_2016	BRU041	Human	Kuwait	B.melitensis		Habibi N			47.4818	29.3117				1	5	3	12	3	2	3	2	5	43	8
42	Brucella_Kuwait_2016	BRU042	Human	Kuwait	B.melitensis		Habibi N			47.4818	29.3117				1	5	3	12	3	2	3	2	5	43	8
50	Brucella_Kuwait_2016	BRU050	Human	Kuwait	B.melitensis		Habibi N			47.4818	29.3117				1	5	3	12	3	2	3	2	6	45	9
59	Brucella_Kuwait_2016	BRU059	Human	Kuwait	B.melitensis		Habibi N			47.4818	29.3117				1	5	3	12	3	2	3	2	6	45	9
60	Brucella_Kuwait_2016	BRU060	Human	Kuwait	B.melitensis		Habibi N			47.4818	29.3117				1	5	3	12	3	2	3	2	6	45	9
64	Brucella_Kuwait_2016	BRU064	Human	Kuwait	B.melitensis		Habibi N			47.4818	29.3117				1	5	3	12	3	2	3	2	5	43	9
67	Brucella_Kuwait_2016	BRU067	Human	Kuwait	B.melitensis		Habibi N			47.4818	29.3117				1	5	3	12	3	2	3	2	5	43	9
78	Brucella_Kuwait_2016	BRU078	Human	Kuwait	B.melitensis		Habibi N			47.4818	29.3117				1	5	3	12	3	2	3	2	5	41	9
81	Brucella_Kuwait_2016	BRU081	Human	Kuwait	B.melitensis		Habibi N			47.4818	29.3117				1	5	3	12	3	2	3	2	6	43	9
91	Brucella_Kuwait_2016	BRU091	Human	Kuwait	B.melitensis		Habibi N			47.4818	29.3117				1	5	3	12	3	2	3	2	5	41	9
94	Brucella_Kuwait_2016	BRU094	Human	Kuwait	B.melitensis		Habibi N			47.4818	29.3117				1	5	3	12	3	2	3	2	5	44	9
101	Brucella_Kuwait_2016	BRU101	Human	Kuwait	B.melitensis		Habibi N			47.4818	29.3117				1	5	3	12	3	2	3	2	6	45	9
102	Brucella_Kuwait_2016	BRU102	Human	Kuwait	B.melitensis		Habibi N			47.4818	29.3117				1	5	3	12	3	2	3	2	6	45	9
104	Brucella_Kuwait_2016	BRU104	Human	Kuwait	B.melitensis		Habibi N			47.4818	29.3117				1	5	3	12	3	2	3	2	5	43	9
114	Brucella_Kuwait_2016	BRU114	Human	Kuwait	B.melitensis		Habibi N			47.4818	29.3117				1	5	3	12	3	2	3	2	6	45	9
97	Brucella_Kuwait_2016	BRU097	Human	Kuwait	B.melitensis		Habibi N			47.4818	29.3117				1	5	3	13	3	3	3	2	6	45	9
3	Brucella_Kuwait_2016	BRU003	Human	Kuwait	B.melitensis		Habibi N			47.4818	29.3117				2	5	3	12	4	2	3	5	6	38	8
4	Brucella_Kuwait_2016	BRU004	Human	Kuwait	B.melitensis		Habibi N			47.4818	29.3117				2	5	3	12	4	2	3	5	6	38	8
48	Brucella_Kuwait_2016	BRU048	Human	Kuwait	B.melitensis		Habibi N			47.4818	29.3117				3	5	3	12	1	1	3	3	10	46	9
7	Brucella_Kuwait_2016	BRU007	Human	Kuwait	B.melitensis		Habibi N			47.4818	29.3117				4	5	4	11	2	2	3	3	8	46	9
10	Brucella_Kuwait_2016	BRU010	Human	Kuwait	B.melitensis		Habibi N			47.4818	29.3117				4	5	4	11	2	2	3	3	8	46	9
6	Brucella_Kuwait_2016	BRU006	Human	Kuwait	B.melitensis		Habibi N			47.4818	29.3117				1	6	3	12	2	2	3	2	6	49	9
84	Brucella_Kuwait_2016	BRU084	Human	Kuwait	B.melitensis		Habibi N			47.4818	29.3117				1	5	3	12	3	3	3	2	6	44	9
96	Brucella_Kuwait_2016	BRU096	Human	Kuwait	B.melitensis		Habibi N			47.4818	29.3117				1	5	3	12	2	1	3	2	5	41	9
98	Brucella_Kuwait_2016	BRU098	Human	Kuwait	B.melitensis		Habibi N			47.4818	29.3117				1	5	3	12	2	1	3	2	5	45	9
99	Brucella_Kuwait_2016	BRU099	Human	Kuwait	B.melitensis		Habibi N			47.4818	29.3117				1	5	3	12	2	1	3	2	6	45	9
111	Brucella_Kuwait_2016	BRU111	Human	Kuwait	B.melitensis		Habibi N			47.4818	29.3117				1	5	3	12	2	3	3	2	6	45	9
113	Brucella_Kuwait_2016	BRU113	Human	Kuwait	B.melitensis		Habibi N			47.4818	29.3117				1	5	3	12	2	3	3	2	6	45	9
115	Brucella_Kuwait_2016	BRU115	Human	Kuwait	B.melitensis		Habibi N			47.4818	29.3117				1	5	3	12	2	3	3	2	5	44	9
